# Supplementary material for: Multi-omics integration and experimental validation reveal the mechanism of berberine against triple-negative breast cancer
Source: Front Pharmacol. 2026 May 28;17:1811985. doi: 10.3389/fphar.2026.1811985 (PMC13254460; doi:10.3389/fphar.2026.1811985)
Supplement: Supplementary file 1 [file Supplementaryfile1.xlsx]

## Sheet: Sheet1
PharmMapper	SwissTargetPrediction	TargetNet
ESR1	ACHE	ADRA2A
TTR	HTR2B	MIF
PPIA	BCHE	AHR
CA2	ADRA2C	HSD17B1
AKR1C2	ADRA2B	RAC1
CYP19A1	CHRM1	CA6
AR	SIGMAR1	CLK1
STS	CYP2D6	DRD5
APOA2	SAE1	DYRK1A
BMP2	RAC1	RORA
RXRA	CDC42	NR2F2
NR1H2	RPS6KB1	CYP19A1
PIM1	AURKA	EDNRB
BCHE	AURKB	CLK4
ADAM17	CYP11B2	CYP1A2
CFD	PRF1	PDE3A
ESRRG	GRIA1	CASP9
MMP13	TBXAS1	KCNH2
PDE4D	HPGD	S1PR2
NOS3	SLC1A3	ADRA2C
GSR	GABRB3	EDNRA
SHBG	PIM1	DRD1
SRC	PIM2	GALR3
PRKACA	MET	ADRA2B
CCNA2	HTR3A	ABCG2
MAPK14	GRK5	DUSP3
PGR	CYP11B1	CYP2C19
ALB	IMPDH2	NOS2
F2	PIK3CA	ALOX15
ANXA5	F3	CYP3A4
MTHFD1	CYP19A1	LTB4R
HSD17B1	BCAT2	HTR5A
SORD	TRPM8	RELA
AKR1B1	ICAM1	PTGS1
HSD11B1	SELE	APOBEC3A
Esr2	MAOB	RET
CDK2	PIK3CD	NR3C2
SULT2A1	PIK3CB	HTR1A
NR3C2	PIK3CG	RIPK2
TYMS	MAPKAPK2	BCL2A1
HSP90AA1	PARP10	ACHE
MMP12	CHEK2	CHRM4
KDR	CCNC	SLC6A4
ADH1C	CDK8	ALOX5
AKR1C1	MAPK10	PTK2
PPP5C	AGPAT2	HNF4A
CDK6	TGM2	JAK1
DUSP6	SCD	TYK2
PTPN1	XBP1	CA4
GC	TYMS	TLR9
EGFR	DHFR	ESR2
PDE3B	GABRA2	APOBEC3G
PDPK1	ROCK1	CA13
CASP7	PRKACA	DRD2
CHEK1	CHRM4	HTR1E
PDE4B	JAK2	PLIN1
F10	LCK	PLA2G1B
HSPA8	CDK9	MAOB
PTPN11	PTPN1	ESR1
NQO2	ALOX5AP	PTGS2
ADH5	CHEK1	TAAR1
TTPA	KIT	CACNA1H
MET	SRC	ABCB1
XIAP	MKNK1	AR
PAH	IKBKB	PGR
ITK	MAPK14	CTDSP1
EPHB4	LRRK2	PLIN5
CTNNA1	ROCK2	GSK3B
SOD2	ATR	NR2E3
KIF11	AOC3	GPR35
THRB	GRK3	BCHE
MMP8	PLK1	ache
MAPK10	GRK2	TUBB2B
BACE1	NPY5R	PDE5A
HDAC8	MAP4K4	ADRA1A
PDK2	NTRK1	DRD2
AKR1C3	ABL1	DRD1
MMP3	CDK1
NR1H3	NR3C2
GSK3B	PGR
PDE5A	DRD4
EPHX2	PTGS2
DPP4	DRD3
NQO1	CDK2
PGF	CDK4
ADK	SIRT2
DHODH	ADORA2A
MAPKAPK2	ADORA3
AURKA	GRM5
GSTA1	QPCT
MTAP	CSF1R
LCK	CNR2
NR1H4	CBFB
MAOB	HSD17B1
FKBP1A	PNMT
NR1I2	PARP2
IGF1	PTGES
PPARG	RPS27
BHMT
FGFR1
JAK3
ERBB4
SULT2B1
REN
SULT1E1
CTSG
ACADM
PLA2G2A
FABP3
MME
HNF4G
ABO
THRA
PTK2
GSTA3
IGF1R
TRAPPC3
DCK
NR3C1
S100A9
FABP6
HCK
TEK
TGFBR1
NMNAT1
SDS
FABP4
RARG
DPEP1
IL2
SERPINA1
PAPSS1
CRABP2
GSTP1
RARA
TGM3
PYGL
DHFR
MAP2K1
TPH1
FECH
RBP4
FDPS
CBS
RARB
SETD7
PPP1CC
VDR
CYP2C8
MMP2
CCL5
DTYMK
ABL1
FABP7
ZAP70
LCN2
CYP2C9
CTSS
INSR
ELANE
STAT1
LTA4H
HMGCR
EIF4E
CTSK
GSTM1
PRKCQ
RXRB
HMOX1
BIRC7
NT5M
CMA1
UCK2
OTC
KAT2B
GSTM2
HINT1
CTSF
FKBP1B
HPRT1
TPSB2
RORA
GPI
HNMT
FOLH1
OAT
SELE
ARL5A
CASP1
TRDMT1
DUT
BCAT2
RAB5A
FGG
ADAM33
HADH
RAC1
CASP3
DCPS
APAF1
GMPR
RFK
PNMT
HRAS
RAP2A
TAP1
DOT1L
SEC14L2
PPARD
DAPK1
PCK1
CTSB
PROCR
STAT3
Pfkfb1
SPR
AMY2A
GSTT2B
FKBP3
