# Supplementary material for: Multi-omics integration and experimental validation reveal the mechanism of berberine against triple-negative breast cancer
Source: Front Pharmacol. 2026 May 28;17:1811985. doi: 10.3389/fphar.2026.1811985 (PMC13254460; doi:10.3389/fphar.2026.1811985)
Supplement: Supplementary file 2 [file Supplementaryfile2.xlsx]

## Sheet: diff
id	logFC	AveExpr	t	P.Value	adj.P.Val	B
TNXA	-6.03696	3.98682143690647	-38.4296	2.54101495877889e-76	1.92930739103223e-72	163.603938313269
PRC1	6.56104058410483	8.56974157122302	38.4202874412868	2.62080743195305e-76	1.92930739103223e-72	163.573412170021
TPX2	6.53862313614024	8.26382806496403	38.1301084481327	6.91833024993799e-76	3.39528587566123e-72	162.614924737939
INMT	-4.37881	3.37291009820144	-36.939	3.96867722909365e-74	1.46077087109865e-70	158.61386780513
UBE2C	6.21174995115725	9.14380539604316	35.9005933398919	1.47853224568179e-72	4.35368605063459e-69	155.035975173595
RRM2	6.72479651699115	8.5126172594964	35.5218887420443	5.64940761267558e-72	1.38627047135704e-68	153.709496589661
SCN4B	-5.03534	3.46210649388489	-34.0833	1.02244285016933e-69	2.15048944043472e-66	148.561787039586
ACACB	-5.45916	5.01969601805755	-33.941	1.72605179068098e-69	3.17658256427451e-66	148.042937942093
CLDN5	-3.88397	5.89676487827338	-32.9412	7.17941835759114e-68	1.17447307198683e-64	144.347516452322
EZH2	5.39929414611981	7.93673594928058	32.0774692493106	1.93040482729674e-66	2.70324668249242e-63	141.082365295865
KIF11	5.16959894108237	7.12046757266187	32.0657288121402	2.01967761376191e-66	2.70324668249242e-63	141.037507643967
FIGF	-5.41316	3.19595408208633	-31.8307	5.00609397199644e-66	6.14206012914196e-63	140.136749808087
NUSAP1	5.73440114195371	7.77629885330935	31.7005545356978	8.29304685936015e-66	9.39219453156611e-63	139.635795310768
CDC20	6.65501668953029	8.58981194309353	31.6556664330507	9.87388408752324e-66	1.03837996729003e-62	139.462624910851
FXYD1	-4.63988	3.92562773769784	-31.6139	1.16144110850268e-65	1.139993162699e-62	139.301481509963
CEP55	5.17447119025187	7.05956887741007	31.513285181733	1.71939310733413e-65	1.58216404495502e-62	138.912076410448
ZBTB16	-5.53882	4.07289718956835	-31.106	8.49298162806109e-65	7.35542167705549e-62	137.326359524953
PAMR1	-4.63127	3.97623342726619	-30.7247	3.84193732564661e-64	3.14249129141639e-61	135.827556489115
PDE2A	-3.6969	4.47419011884892	-30.7031	4.18702128358038e-64	3.24450075569232e-61	135.742131693612
PLAC9	-4.31233	5.52816290309353	-30.2497	2.56918658420907e-63	1.89130670396551e-60	133.940068301794
C16orf89	-3.93989	3.0119542542446	-30.1622	3.65333525670326e-63	2.47460589252461e-60	133.590307969755
KANK3	-3.14573	5.74480889165468	-30.1593	3.69770628510095e-63	2.47460589252461e-60	133.578313990515
SCARA5	-5.48373	3.75280477489209	-30.0743	5.2107414047427e-63	3.33555416095768e-60	133.237516985497
ABLIM3	-4.61363	4.79771072014389	-29.775	1.75392327200976e-62	1.07595884724165e-59	132.031479302394
FAM83D	5.98568527920354	7.87399669460432	29.5813114498006	3.86487331947255e-62	2.27610119530377e-59	131.246282683031
CCNA2	4.85573923162015	6.97027354244604	29.403165378401	8.02082894530392e-62	4.54194863698883e-59	130.521
AURKA	4.25529512476515	6.46059932561151	29.3508012197269	9.94688602297117e-62	5.42400010800757e-59	130.306662907555
MELK	5.61485989257318	8.9307590376259	29.0660910105897	3.22105735080365e-61	1.69370097771007e-58	129.138540132824
CDK1	4.87754276844112	7.38959027755396	28.4592181082156	4.05332961067405e-60	2.05783351234324e-57	126.620341943049
TOP2A	4.59260869308373	8.00028616964029	28.3205847985891	7.26748573661353e-60	3.56663975000537e-57	126.039619168169
CTPS1	4.65158048733151	7.16130896856115	27.7636716376496	7.74286698156587e-59	3.67736227643853e-56	123.685955657886
ZWILCH	3.40354180136828	7.48411177928058	27.6127336749877	1.47862461340761e-58	6.80305943225009e-56	123.042258725867
ATAD2	4.22349	8.28140566503597	27.352746938785	4.53207452474144e-58	2.02199191599298e-55	121.927652286102
ADH1C	-3.57684	3.44283005302158	-27.2519	7.01253102392061e-58	3.03663218427009e-55	121.493218129591
PEAR1	-3.5808	4.25321368647482	-27.2208	8.02310401440876e-58	3.37497601154686e-55	121.359229528266
CCNB2	3.68241622893805	6.25849269870504	27.1829053222748	9.45785019039257e-58	3.86799800980972e-55	121.195486469072
BUB1B	4.95601573275698	7.69360452258993	26.910864381107	3.09308539027213e-57	1.23079719462099e-54	120.016071254521
UBE2S	5.15877542011573	8.7498310528777	26.8515548614299	4.00915010362625e-57	1.55333465725498e-54	119.757840701958
DTL	5.08765063106875	7.7122233581295	26.8446882163497	4.13148921146349e-57	1.55969014513787e-54	119.727918204891
UBE2T	5.98733819577263	7.87806185561151	26.6542522196757	9.5290725742467e-57	3.50741338776585e-54	118.895950265657
PGM5	-2.23171	3.26030309805755	-26.3546	3.57825796984437e-56	1.28494370951265e-53	117.578589383193
VWF	-2.79031	6.8306116047482	-26.3083	4.39493357733604e-56	1.54063350140758e-53	117.373888407922
LMOD1	-3.97121	4.43090144848921	-26.2513	5.66071826387775e-56	1.93820360462959e-53	117.121861010164
ANP32E	4.94167658223281	9.41178617302158	26.0413311516616	1.4425254462048e-55	4.82688685101664e-53	116.190325606307
IGFBP6	-4.71759	6.31239772553957	-26.0187	1.59593579552895e-55	5.22154727057171e-53	116.089675466139
GPIHBP1	-4.40954	3.53455817323741	-25.9981	1.74992702269931e-55	5.60090772939173e-53	115.997938678987
TTK	6.04622465854323	7.72321061510791	25.8726394700396	3.06999844939369e-55	9.61693344051559e-53	115.438115758691
NDC80	4.77926892965963	8.38650257258993	25.8378318637865	3.58917924382102e-55	1.10090595847452e-52	115.282496767386
TIMP4	-5.66827	3.71928923172662	-25.7229	6.01754736902337e-55	1.80808877375778e-52	114.767796646935
CCNB1	4.66846006004765	8.02054533035971	25.6755483951458	7.45002019897265e-55	2.19373294778949e-52	114.555100709731
ANLN	5.03392858123213	7.85543692165468	25.1166216271832	9.43137544052082e-54	2.72270863942722e-51	112.026312874696
ANKRD20A12P	-2.54758	3.13052644402878	-24.9759	1.79689999762098e-53	5.08764589711032e-51	111.38404281854
PLIN4	-6.4827	5.01136041755396	-24.8202	3.67862942400068e-53	1.02189549074645e-50	110.670112464322
ADAM33	-2.36757	6.69369487165468	-24.8111	3.83616992322376e-53	1.04592462554858e-50	110.62832572344
RAPGEF3	-2.89932	3.58102774417266	-24.7265	5.6679727502565e-53	1.51726477821866e-50	110.239333007315
ECSCR	-2.95904	5.00472755302158	-24.7146	5.98789101079837e-53	1.57428070271401e-50	110.184615951952
ROBO4	-2.71129	5.6860584923741	-24.5381	1.35580827516911e-52	3.50202898865172e-50	109.370175608502
TYMS	4.25324698000681	8.06449696014388	24.5183917171521	1.48601624865477e-52	3.77217538430072e-50	109.278785001823
CDKN3	5.22847146257318	6.90767635244604	24.3101176100442	3.9193959705318e-52	9.7805537074813e-50	108.312180594496
CLEC3B	-6.2799	4.44560188151079	-24.272	4.6831035033033e-52	1.14915554798557e-49	108.134741081333
KIF4A	5.15521059265487	6.41408249690647	24.1752715469562	7.36402832421579e-52	1.77738670520375e-49	107.683566413362
KPNA2	3.18340538984343	11.6073124396403	24.0494010234963	1.32932759972488e-51	3.15672423399185e-49	107.094806582308
CDCA5	4.15197458552757	6.95117409194245	23.9605171219803	2.01961522216831e-51	4.71980871682286e-49	106.677892749234
SPAG5	4.09291820697073	5.99327646100719	23.9165313531595	2.48488951117812e-51	5.71641066766804e-49	106.471219970101
MKI67	4.03844372440436	6.2515	23.8717423560567	3.06968306313774e-51	6.95306826747337e-49	106.260530854667
KIF2C	4.87426891091219	6.61549873856115	23.7097313926775	6.60663620976264e-51	1.47378037752023e-48	105.496379910441
LRRN4CL	-4.81978	3.4439506405036	-23.6344	9.44588614771785e-51	2.07569823511716e-48	105.139953274745
NUF2	5.26292554950306	7.86265527079137	23.5757436393233	1.24832533923303e-50	2.70280793669528e-48	104.861977594533
FAM64A	3.71845452937373	5.31404111438849	23.4418516009533	2.36277161240201e-50	5.04160673179635e-48	104.225826288458
ADCY4	-3.17195	5.85058297553957	-23.3421	3.80528005699316e-50	8.00359118273004e-48	103.750654479637
KIF20A	4.77138952933969	7.56538335539568	23.1783205592586	8.34786335227963e-50	1.73106467796638e-47	102.967276016174
KIF18B	3.68484862729067	7.87332935453237	23.1115660971874	1.15083076011212e-49	2.35328906682372e-47	102.647112274281
PBK	5.6308716259224	7.71260275510791	23.0456741336596	1.58080534183123e-49	3.18824617092893e-47	102.330543380318
ECT2	3.06100909511232	6.17266596971223	23.0087191843016	1.88930060953794e-49	3.75894228030095e-47	102.152762533864
RACGAP1	3.14267325904697	9.52697831856115	22.9406750028676	2.62450738289224e-49	5.15208295977632e-47	101.824975450235
SCRN2	-2.38459	5.45925816100719	-22.8844	3.44632932741705e-49	6.67635614310017e-47	101.553297904816
GALNT16	-3.80069	3.7641813118705	-22.8263	4.56681044295076e-49	8.73209742228104e-47	101.27255003779
GINS1	3.73723982608577	8.71905639920863	22.6792852941614	9.32621623525486e-49	1.76038309784176e-46	100.560429286044
SMC4	3.58366999777399	8.47238077021583	22.6203850320583	1.24249075277731e-48	2.31559384216965e-46	100.274305328614
MMRN2	-2.89089	4.32827172107914	-22.5842	1.48256584129959e-48	2.72847711018174e-46	100.098107714694
SDPR	-4.16514	3.55006168129496	-22.5764	1.53943806301723e-48	2.79816624713614e-46	100.060561942484
CENPF	3.52492340006807	6.06666548705036	22.5597177402308	1.6703721605864e-48	2.99913284394067e-46	99.9791438348394
CIRBP	-3.11763	7.50547985561151	-22.5253	1.97599688423072e-48	3.50513278632879e-46	99.8115497890041
FAXDC2	-2.60749	5.26461242345324	-22.5195	2.03261442219399e-48	3.56264073070977e-46	99.7833724661695
PNP	4.99819660526208	7.59527477848921	22.4349322295926	3.07458206948813e-48	5.32553785989102e-46	99.370581807204
FZD4	-2.74329	5.26894521928058	-22.328	5.19419801730437e-48	8.79013533434163e-46	98.8475278021117
KIF14	4.53333	7.29891884201439	22.2735075447179	6.7889718398254e-48	1.13584127724715e-45	98.5804364689019
CCL14	-5.59402	4.04018543323741	-22.2569	7.36559623375776e-48	1.21846823988332e-45	98.4991176991658
SEMA3G	-5.17395	5.14052929676259	-22.2082	9.36196087768381e-48	1.53151277780154e-45	98.2598736581193
NPR1	-3.12184	5.41781093992806	-22.2013	9.68790611676314e-48	1.56741804128685e-45	98.2257340663176
TRIP13	5.28533918142955	7.73705215172662	22.1400601752586	1.30996848876371e-47	2.09637674565958e-45	97.9247607950872
PTTG1	4.16891480241661	9.44238846978417	22.109501259433	1.52322785204129e-47	2.41144985651656e-45	97.774298034281
CRY2	-2.45188	6.3804206018705	-21.8998	4.30214049799731e-47	6.73834197361855e-45	96.7384925486343
UHRF1	4.55501749426821	7.43086680654676	21.7702204874046	8.19268257214011e-47	1.26969332115388e-44	96.0959
GPR146	-3.59329	4.08643976388489	-21.6561	1.44747418668466e-46	2.19702705675858e-44	95.5280007683277
TACC3	3.53316802531654	6.73734463294964	21.6441941935231	1.53611834547882e-46	2.30778269392701e-44	95.4686969094106
CD300LG	-2.35212	3.39696346273381	-21.5288	2.73593573705615e-46	4.02811818566776e-44	94.8927785954568
PIP	-8.39686	5.12720196374101	-21.5226	2.82235714701595e-46	4.11421428470454e-44	94.8617489542578
HJURP	4.21784569752212	6.53940949258993	21.4760172523477	3.56515250142035e-46	5.14605296847174e-44	94.6286328335952
BTNL9	-4.08309	3.97899467014388	-21.4486	4.0913331845166e-46	5.84822315297455e-44	94.4912725828357
TK1	3.94312596953029	7.32446760776978	21.3624336623031	6.30822119431517e-46	8.93037890806753e-44	94.0592375655493
AK5	-3.38735	3.19787141079137	-21.2509	1.10640076189193e-45	1.55138461117475e-43	93.4986068347045
FOXM1	5.18455236345133	7.76626272892086	21.2376904914089	1.18276153803894e-45	1.64281114382522e-43	93.4320098344468
DLGAP5	4.9984973295371	7.33557153294964	21.2003906226877	1.42787506114334e-45	1.96472939487976e-43	93.2440759957502
CFD	-6.49857	7.95832432956835	-21.1968	1.4543519765154e-45	1.98263186576261e-43	93.2257419982129
ADIPOQ	-8.68753	4.67252050165468	-21.1535	1.80943895618282e-45	2.4440706194385e-43	93.0077484760845
HSPA12B	-2.55688	3.6965015057554	-21.1359	1.97790475508997e-45	2.64733560992632e-43	92.9189150424325
FEN1	3.34127282239619	7.87053219676259	21.1087147188932	2.27010154270918e-45	2.98417009047387e-43	92.7814183470034
ITIH5	-4.65681	4.24121224618705	-21.0701	2.75985982065541e-45	3.59587753446987e-43	92.5864719890918
CIDEC	-5.68826	4.7216948523741	-21.0349	3.30071772492297e-45	4.26284798807376e-43	92.4078846472503
TUSC5	-4.5854	3.60105871273381	-21.0299	3.385458494347e-45	4.33427003584964e-43	92.3825878826616
PLIN1	-7.02443	4.34925571510791	-20.985	4.25019544656339e-45	5.39445065170283e-43	92.1555830222918
CA4	-3.62626	3.42075182611511	-20.9008	6.52393263166114e-45	8.18487768661447e-43	91.7279494748391
SCGB1D2	-7.31232	3.43015619352518	-20.8997	6.55991012035935e-45	8.18487768661447e-43	91.7224611436556
NCAPG	3.54007771822328	7.50029099992806	20.8147039552285	1.01137188830235e-44	1.25129649676265e-42	91.2904225664002
LEP	-6.93657	4.44263180179856	-20.8048	1.06356322946263e-44	1.30490345228152e-42	91.240206773187
AOC3	-5.71181	5.94654379741007	-20.7762	1.23110926462865e-44	1.49798526472129e-42	91.0942097099802
GSTM5	-3.99068	3.29367736215827	-20.7637	1.31207207579288e-44	1.58341288294251e-42	91.0306452106905
TMEM206	3.19218707810075	5.70437109071942	20.6954861552316	1.85938334445268e-44	2.2256667463721e-42	90.6827020847502
GPD1	-3.60441	3.51396576633094	-20.6573	2.26115395035419e-44	2.68475561379554e-42	90.4874583592902
JAM2	-4.21379	4.75254285877698	-20.5895	3.20001557790673e-44	3.76910634828166e-42	90.1408593738201
PSRC1	3.77938325432948	6.38514554942446	20.5473241592514	3.97301766369273e-44	4.64243960813873e-42	89.9249104942264
PGM5-AS1	-3.6956	3.6929229628777	-20.5411	4.10299307724429e-44	4.75656433671399e-42	89.892782173065
TRIM59	4.12077035655548	6.62872443676259	20.4619412249808	6.16165689832638e-44	7.08734957141089e-42	89.4869378783803
SLC7A5	5.13556337153846	8.17098983402878	20.434	7.11553446174778e-44	8.12108634731105e-42	89.3432789993799
CENPE	4.49528304481961	6.42236128043165	20.430935523943	7.22773414521137e-44	8.18568690922669e-42	89.3276636651481
ASPM	2.82917561896528	5.22490853251799	20.4199437996689	7.648632636603e-44	8.59624567242031e-42	89.2711704711371
KIF15	3.96715755184479	6.17588638935252	20.3750727002076	9.638319251666e-44	1.0750376844112e-41	89.0403905835065
TIMELESS	2.04127685826412	5.37419472611511	20.3295039860038	1.2192512030276e-43	1.32970633053151e-41	88.8057599175604
AURKB	2.69726137106875	5.17110821906475	20.3213780626563	1.27148267641023e-43	1.37647348858734e-41	88.7638921856081
KCTD5	2.40543933089857	5.79263430417266	20.3049633534397	1.38395234531628e-43	1.48729418832785e-41	88.6792919071998
LDB2	-3.0833	4.50876741625899	-20.2969	1.44259244004371e-43	1.53907887643214e-41	88.6378714769874
NCAPD2	4.18415584854322	7.98524619582734	20.2051552514911	2.31880188376416e-43	2.45609497371653e-41	88.1641482124575
RAI2	-3.03659	4.84339819165468	-20.0898	4.21791341468406e-43	4.43573851459953e-41	87.5669594381359
PNPLA2	-2.17037	7.13063069956835	-20.0866	4.2865910072624e-43	4.47599144680314e-41	87.5508377085493
DONSON	3.61048963729748	7.94924394805755	20.0829449357499	4.36979081042409e-43	4.53073451421647e-41	87.5316494411726
CDCA3	4.09619730417971	8.21490229805755	20.0112074374848	6.34429494174078e-43	6.53196184805941e-41	87.1594858725978
ALYREF	4.54398761761061	8.38028534920863	19.891222076077	1.18533299157416e-42	1.21192066909349e-40	86.5355544694607
ACADS	-2.09034	4.13578330172662	-19.7733	2.19459172812417e-42	2.22834303539118e-40	85.9206707383312
CDC45	3.72835418053778	6.4773907476259	19.756287859847	2.39917259607762e-42	2.41938480356513e-40	85.8316990173109
HLF	-3.52476	4.12983025863309	-19.733	2.71001631342824e-42	2.71425647500707e-40	85.710081234461
ACSM5	-2.78915	3.03190047928058	-19.6623	3.92545737164179e-42	3.90503438396501e-40	85.3401968948598
FANCI	3.03328722504425	5.99335530848921	19.6095943946136	5.17727832614467e-42	5.1157764292502e-40	85.0638776290117
BIRC5	3.1599870213887	5.28557418158273	19.5687039356396	6.41836559822919e-42	6.29983978018189e-40	84.8493621009117
RBP4	-5.1524	3.68448567136691	-19.5163	8.45418777897204e-42	8.24311302449042e-40	84.5743334594793
KGFLP2	-2.40711	3.16671674690647	-19.3969	1.58675104027397e-41	1.53695628723379e-39	83.9457843823072
MAOA	-4.4749	5.27218400640288	-19.3815	1.72160685457621e-41	1.65668089672716e-39	83.8643514486509
KIAA1377	-2.22707	3.40176003604317	-19.3654	1.87400763793665e-41	1.78721499567429e-39	83.7796720301332
TMEM198B	-2.12035	6.00943225359712	-19.3646	1.88153449928353e-41	1.78721499567429e-39	83.775670315781
ADH1B	-5.52031	3.79627205402878	-19.3517	2.01478269190949e-41	1.90151574185792e-39	83.7073607980216
MIR205HG	-4.28186	3.25759156115108	-19.3329	2.22564983067841e-41	2.08714920108778e-39	83.6079889767238
AHNAK	-2.10456	6.15814671345324	-19.3258	2.31063112236079e-41	2.1531279756024e-39	83.5705795189297
EHD2	-2.61449	6.31675476676259	-19.311	2.498918120327e-41	2.2994732178484e-39	83.4923724340463
SUV39H2	3.02118226718856	6.19841181043165	19.3070173597972	2.55169331449642e-41	2.33345221548638e-39	83.4715078085664
CBX7	-3.01539	6.90961452194245	-19.2803	2.93963988088002e-41	2.67162456581461e-39	83.3302122940298
RAD51AP1	4.25483812290673	8.93013835611511	19.2730610364933	3.05408454664632e-41	2.75860655093704e-39	83.2920826164419
GNG11	-2.90601	6.10529848899281	-19.2237	3.96640563935703e-41	3.56081647733253e-39	83.0311328539771
SCN3A	-3.18371	3.05653565942446	-19.1839	4.89893542488337e-41	4.3713349248823e-39	82.8203214023716
FABP4	-7.35061	5.19514649230216	-18.9933	1.34988904056468e-40	1.19725399664059e-38	81.8083726255619
PDSS1	2.29662423260041	5.21044923223022	18.9436772488586	1.75900834766832e-40	1.55077125165992e-38	81.5440678765417
EBF1	-3.77437	5.55025690647482	-18.8882	2.36594410906922e-40	2.04904677163683e-38	81.2481120893909
LINC00993	-6.55666	3.19444854223022	-18.8805	2.46536941455332e-40	2.12266864856541e-38	81.2070127872598
CENPA	3.73741461891763	5.90915739697842	18.8719986758085	2.57940776208181e-40	2.20794305122851e-38	81.1618662028273
ACVRL1	-2.11407	4.89310547884892	-18.8549	2.82664802705154e-40	2.40559184406242e-38	81.0704791617139
ATP1A2	-4.25871	3.5250266328777	-18.8368	3.11422319078247e-40	2.63509816309714e-38	80.973743882887
CKS2	4.63705559594963	9.92483840179856	18.7418900453436	5.17614616187633e-40	4.35476571093173e-38	80.4664601361804
SHE	-2.60228	3.94219934633094	-18.7038	6.35041992698338e-40	5.31234276051002e-38	80.2623187589826
RELN	-4.71862	3.63638159625899	-18.6495	8.49974597398569e-40	7.03043595365119e-38	79.9712559146296
ACKR1	-4.02917	3.56851646805755	-18.633	9.28771487048984e-40	7.63927519766603e-38	79.8827368018191
NDN	-4.04291	6.47117947539568	-18.6252	9.68464135367752e-40	7.92149859167746e-38	79.840952750376
CHRDL1	-6.67021	5.2984788394964	-18.5928	1.15260519948066e-39	9.37558361986395e-38	79.6671526386289
PKMYT1	2.52913424269571	5.77658186899281	18.4843920631194	2.06705408281881e-39	1.67215589348029e-37	79.0839481654018
LIMS2	-3.19568	5.27312612719424	-18.4807	2.10836140408672e-39	1.69625163674146e-37	79.0641917253924
SLC52A2	3.33942262249829	7.08496969280576	18.4539150662054	2.43647585901905e-39	1.93903967958581e-37	78.9197703984252
COPG2IT1	-4.12414	3.82369278115108	-18.4347	2.70307710347199e-39	2.13964538679667e-37	78.8160901127731
KIAA0101	3.55833864945541	7.90385960971223	18.4309693047145	2.75777564685804e-39	2.17126902934176e-37	78.7960868957951
MAD2L1	3.40023336985704	6.3979656333813	18.351594452684	4.23518695596961e-39	3.31673710386918e-37	78.3677330149816
NOSTRIN	-4.33175	2.95090669848921	-18.3468	4.34685824794877e-39	3.3861795759021e-37	78.3417463900867
SNX21	-2.54047	5.90411804956835	-18.3125	5.23224809132945e-39	4.05444150782334e-37	78.156637807457
FRG1B	-3.50453	6.29149841906475	-18.254	7.18488614922722e-39	5.50953535286835e-37	77.8399748614843
EXO1	3.23476216540503	6.33368684647482	18.2430260977141	7.62529699261198e-39	5.8169558353485e-37	77.780572256528
SHC2	-2.73738	5.69831749035971	-18.2334	8.03322884823585e-39	6.09655816147301e-37	77.7285348796622
MRGPRF	-2.75434	5.21677066014388	-18.2076	9.24193539166671e-39	6.97789819341072e-37	77.5885793244802
ABCA9	-2.10569	3.45806241280576	-18.175	1.10284599109309e-38	8.28428649329772e-37	77.4121146683012
BUB1	2.53513115584752	4.67832316892086	18.1349387748242	1.37130414717193e-38	1.01455833963881e-36	77.1945701751695
COX7A1	-4.66374	7.00871945877698	-18.0628	2.03012419597054e-38	1.48704072324747e-36	76.8028158624083
RAD54B	3.51244373417971	6.13279809330935	18.0155914440195	2.62593342795771e-38	1.91394147820898e-36	76.5458555628311
HMMR	4.26336948820967	7.37606031877698	17.9896645729844	3.02466571150188e-38	2.19370213154887e-36	76.4046991823494
TNS1	-2.58429	6.08421990597122	-17.9843	3.11531776857809e-38	2.24837370131251e-36	76.3752119581461
ME2	3.10921479447923	8.27631951028777	17.9164317508223	4.51108753059832e-38	3.20853824700479e-36	76.0055471444611
SHCBP1	3.38440792912866	6.14050037395683	17.908379491992	4.71397202396704e-38	3.33672163984937e-36	75.9616188255391
TMEM132C	-3.14793	4.80580590971223	-17.9071	4.7459381587135e-38	3.34327500051382e-36	75.9548704410399
MSH6	2.34498306178352	7.62552445194245	17.8935048580734	5.11315915531118e-38	3.58481153541174e-36	75.8804509577641
ZBTB4	-2.17173	8.58765800388489	-17.8453	6.65596177294076e-38	4.62243986712297e-36	75.617139798928
ADAMTS9-AS2	-2.15971	3.01672527201439	-17.8361	6.99998826753664e-38	4.83853649121793e-36	75.5668176184959
PRICKLE2	-4.00666	4.12276860755396	-17.8021	8.42964996696776e-38	5.79952039549843e-36	75.3812409427642
ADIRF	-5.77514	7.22601899942446	-17.7317	1.23976018001321e-37	8.48976238620206e-36	74.9960521620711
C12orf5	3.76315	7.2986970247482	17.7296633023488	1.25402956820339e-37	8.54772098734191e-36	74.9846246514653
COLCA1	-2.08052	7.7131594747482	-17.6965	1.50409633015187e-37	1.01117855108794e-35	74.8030571628171
FLJ20021	-2.20936	6.9337928028777	-17.6488	1.95438813288457e-37	1.30201160545066e-35	74.5415499579493
COL6A6	-4.19065	3.34174387151079	-17.6385	2.06826735830139e-37	1.37167118541763e-35	74.4849974593287
OXTR	-6.06636	4.83448672503597	-17.5464	3.43286586488051e-37	2.24631485016159e-35	73.9790412875632
STIP1	3.21239094273655	8.33848965366906	17.5353660165148	3.64896500609932e-37	2.37715538870798e-35	73.9180806848707
SAE1	2.09054159233492	7.33179957395683	17.491293367929	4.65222750508497e-37	3.01738967213066e-35	73.6755259710898
VIPR1	-3.30073	5.67820596633094	-17.4796	4.96155656687857e-37	3.20390339184883e-35	73.6112446818321
DDX39A	2.5104522203676	10.2786545448921	17.4479242148413	5.90971334334454e-37	3.79950696742627e-35	73.4366168361311
PCNA	2.5899442329612	11.238000778705	17.4462713300373	5.96387293658268e-37	3.81765657588291e-35	73.4275071030031
WBP1L	-2.20822	8.76404200863309	-17.4352	6.34123986065556e-37	4.02422734777723e-35	73.3662405084975
HSPB2	-3.1862	4.58618932532374	-17.4231	6.77751148229093e-37	4.28263096797294e-35	73.2997998091752
SLIT3	-2.12842	4.30835627496403	-17.4029	7.5797481635455e-37	4.76908684666155e-35	73.1880894476976
NR2F1	-3.01127	5.45367602453237	-17.3717	9.00148621234959e-37	5.63952687252864e-35	73.0164247996075
C7	-2.34307	3.42101745021583	-17.3168	1.21958911049816e-36	7.57637572736898e-35	72.7131477927522
TBC1D31	2.42494376079646	4.94690415805755	17.272015498517	1.56317828420714e-36	9.67003104133683e-35	72.4652935687961
GAS2L3	2.75382200150443	6.94219820553957	17.264714710449	1.62770444654089e-36	1.00270680194232e-34	72.424901440595
H2AFZ	2.06842264132062	12.0840708345324	17.254288459259	1.72451806596253e-36	1.0579199785486e-34	72.367206586835
TBX15	-2.26342	4.7440256228777	-17.2494	1.77178621402538e-36	1.08240698875916e-34	72.3402044203069
CPED1	-3.13327	5.78724078273381	-17.2412	1.85380469862159e-36	1.12783332966139e-34	72.2950167530042
AKAP12	-2.7159	4.32158378690647	-17.2012	2.31441650198887e-36	1.38516886824318e-34	72.073414209092
BLM	3.37022046383254	5.92449404453237	17.1760118077784	2.66212433750606e-36	1.58682010611748e-34	71.9336458869973
PDK4	-3.37125	4.29682153776978	-17.1435	3.18964656575896e-36	1.89359541885763e-34	71.7531164457011
RMI1	3.0604315529612	8.03832372625899	17.1312605162793	3.41326328290456e-36	2.01013901256816e-34	71.6854537577924
MASTL	2.76160134918312	7.98481680035971	17.1293494989277	3.44970122847222e-36	2.02350403134647e-34	71.6748499826088
CLDN11	-3.3622	4.0648164094964	-17.0859	4.39256802908734e-36	2.56634044016876e-34	71.4335657694215
CKAP5	2.5516105298162	8.23836810467626	17.0367350614279	5.77432927695562e-36	3.36029446421414e-34	71.1604447887994
MSH2	3.17899687413206	8.56653118453237	17.0287826982019	6.03575394840321e-36	3.49859863710002e-34	71.1162287676398
ADAMTS15	-2.91844	3.1094888576259	-17.0139	6.55785679027377e-36	3.77153615325003e-34	71.0333830703307
CDCA7	3.58956957692988	6.3160331271223	17.0038746982995	6.93399214210576e-36	3.95694443055129e-34	70.9776900884057
CES1	-4.92133	5.43312403021583	-16.9908	7.45612203060705e-36	4.2384743110667e-34	70.9051930436582
ITGA7	-3.4636	4.0494500676259	-16.9751	8.14044423818156e-36	4.60968309687489e-34	70.8175079190312
KNTC1	3.26564855170183	7.49521758848921	16.9291537016702	1.05176479195147e-35	5.88788328209185e-34	70.5616603536094
ZWINT	4.84523560993192	8.78781586928057	16.8951780342792	1.27140090986963e-35	7.09046802879189e-34	70.3722786171549
CENPM	2.72975903081688	6.3894328952518	16.889766198442	1.31041009580574e-35	7.28044069454637e-34	70.3421005745753
RAD21	2.37069552035398	11.2167724205036	16.8630585583933	1.52124671687241e-35	8.42004338816257e-34	70.1931214230333
ZNF423	-2.98858	5.71587342359712	-16.8616	1.53357625627497e-35	8.45649558844058e-34	70.1850606120581
ERBB4	-2.02214	2.72645562079137	-16.8454	1.67911392469618e-35	9.19113756805595e-34	70.094524992192
M6PR	2.26966666244384	8.69017935834532	16.8453725675581	1.67928819249273e-35	9.19113756805595e-34	70.0944213587311
SCGB2A2	-8.05654	3.99701514992806	-16.8344	1.78576461746819e-35	9.73770831962375e-34	70.0330316035869
CD36	-5.15278	5.35461900093525	-16.8107	2.03841610830452e-35	1.10743912777002e-33	69.9008922914838
GPR124	-2.18573	5.12222932690648	-16.7854	2.34865343503803e-35	1.27129501926709e-33	69.7594235510415
MCM2	3.05318201889721	8.77475842784173	16.778737204307	2.43778443727929e-35	1.31470696959938e-33	69.7222287743245
ZUFSP	2.71816460529612	6.78186182273381	16.7712151408386	2.54262125594646e-35	1.36624134128831e-33	69.6801823929016
PATL1	2.33818828795099	6.45754316223022	16.6904574731653	3.9974433970735e-35	2.10947523781768e-33	69.2283630737882
ROBO3	-2.47484	6.29436076553957	-16.6678	4.53927523025384e-35	2.37835406459172e-33	69.1014306688554
NCBP1	2.28345817367597	5.9107683047482	16.6629339978156	4.66472740004245e-35	2.43541778407181e-33	69.074207230896
LMNB1	3.21554798364874	6.57819394971223	16.6324252784217	5.53586387908825e-35	2.88001851207832e-33	68.903231496924
SIAH2	2.69589391961879	7.39105851143885	16.5587344810141	8.37491657037141e-35	4.34168650230909e-33	68.4898248987359
PRPF4	2.58395824242341	7.71437766215827	16.5514970036906	8.72274549599019e-35	4.50613971710398e-33	68.4491897108026
NCAPG2	2.35442016562967	7.70624588827338	16.5348109442692	9.58092610618629e-35	4.93216696018814e-33	68.3554826678132
OIP5	3.45015262408441	6.60623310007194	16.5274190196071	9.98771106939675e-35	5.12366097821353e-33	68.3139605095646
ABCA8	-4.15136	3.2702578847482	-16.508	1.11425393630487e-34	5.67652619523066e-33	68.2047011692676
EPRS	2.36954898023145	9.42331695266187	16.5063859063108	1.12425392048621e-34	5.70772085217879e-33	68.1957792917889
MAST4	-2.53164	5.67617047798561	-16.4938	1.20679426435718e-34	6.10571544815489e-33	68.1250321023876
KIF23	3.25383053912866	6.67453938172662	16.4814471886042	1.2937034945394e-34	6.52301251715876e-33	68.0555893758705
TENC1	-3.42891	5.85525535338129	-16.4794	1.3086779180158e-34	6.575994876091e-33	68.0440973606294
TSHZ2	-2.56332	3.77307076179856	-16.4753	1.33933272371057e-34	6.70714139156146e-33	68.0209761575245
AMT	-2.9648	5.40821828568345	-16.4641	1.42686277898309e-34	7.12125447287051e-33	67.9577595195982
MUSTN1	-2.71244	3.51107997683453	-16.4469	1.5717240983005e-34	7.7914120872991e-33	67.8612020668164
NDC1	2.40979104431585	7.81641013956835	16.4377827874205	1.65446750005077e-34	8.17406879303605e-33	67.8099690385834
HOXA5	-5.34984	5.49071884755396	-16.4361	1.67069671248772e-34	8.22664471503571e-33	67.8002214037054
ACVR1C	-3.71861	3.5882715671223	-16.4215	1.813323968014e-34	8.89918959369003e-33	67.7184171497729
OGN	-5.34777	4.16738213633093	-16.4163	1.86759168571949e-34	9.13506723881997e-33	67.6889710167814
NEK2	3.28367347144997	7.51594685589928	16.2856498813811	3.90447290125757e-34	1.89097218832945e-32	66.9525506346152
CCDC8	-2.71396	5.04043416748201	-16.2608	4.49404685399295e-34	2.16937219119142e-32	66.8121211733913
AGTR1	-2.50486	3.23651238719424	-16.2298	5.35474439874398e-34	2.57640201904273e-32	66.637142985231
CTDSP1	-2.19169	6.9220709666187	-16.2289	5.38167338644199e-34	2.58092434099627e-32	66.6321337883753
PNPT1	2.39346044960518	9.25259961539568	16.2086396210914	6.0359932862358e-34	2.88357219728086e-32	66.5175573971569
RMI2	3.18680817289993	7.4217623347482	16.1904678892847	6.69007594373003e-34	3.16713788165714e-32	66.4148203902774
LOC100288911	-2.812	4.28697136316547	-16.1856	6.87527096790175e-34	3.24437866860312e-32	66.387553805352
CD34	-2.43027	5.79821900151079	-16.1744	7.32776678157968e-34	3.44685975479865e-32	66.3239057066084
CXCL10	7.6826630395371	9.86489523136691	16.1529944781423	8.27224146400918e-34	3.87873283677093e-32	66.2028454546538
MIR29B2	-4.16875	4.47045241309353	-16.1349	9.16661163716605e-34	4.28444517885701e-32	66.1003311273265
SIDT2	-2.22362	8.44592416820144	-16.1048	1.08687332305402e-33	5.06393542257099e-32	65.9302543315177
LIPE	-2.66507	4.37797061654676	-16.079	1.25818983875939e-33	5.82526069058317e-32	65.7840967635482
CENPK	3.03244699411164	6.58539838920863	16.0759718791314	1.28032803733281e-33	5.90917545255514e-32	65.7666797059377
DBF4	3.08833569760381	8.25791823676259	16.0644151990861	1.36712424380912e-33	6.29005320050052e-32	65.7011814493837
PIGR	-6.37885	4.31835251057554	-16.0125	1.83570161835649e-33	8.36750307339399e-32	65.4068911384726
LARP4B	2.08427779471069	5.91219515654676	15.9956219864303	2.02073240329938e-33	9.18248246104221e-32	65.3109973075974
PCDH19	-2.84496	3.53155481669065	-15.9925	2.05679883008903e-33	9.31761513089254e-32	65.2933322218846
CCL21	-3.47857	4.97096900352518	-15.9773	2.24219671957635e-33	1.00953707346552e-31	65.2071524212138
PDAP1	2.57584233390061	5.79431540647482	15.9612380955634	2.45702718318374e-33	1.10289058591507e-31	65.115789460688
CNRIP1	-3.60812	6.56077260568345	-15.9456	2.68519746385215e-33	1.19800491697864e-31	65.0271166948342
MTPAP	2.32284053172907	8.28920437856115	15.9377	2.80972482154457e-33	1.24977578693658e-31	64.9818504935956
TIE1	-2.01937	2.92327401848921	-15.896	3.56220807531678e-33	1.57496665143811e-31	64.7449029257552
ESAM	-2.19385	5.99030405273381	-15.8924	3.63457544943881e-33	1.60215132760741e-31	64.7248206265792
DCLK1	-3.17163	5.03086450618705	-15.8036	6.03063469322205e-33	2.634689453659e-31	64.2192036386965
FBXO5	2.69043071072158	7.42224519388489	15.8012536501351	6.11165137040256e-33	2.66218470788275e-31	64.2058785363301
ZNF367	2.89601776716814	6.76094830208633	15.7677906929651	7.39744947516979e-33	3.20495096050335e-31	64.0152217653332
RP4-635E18.8	-2.46396	7.76437420489209	-15.7677	7.40123158711634e-33	3.20495096050335e-31	64.0147113781088
ACSS2	-2.71191	7.53147180517986	-15.7597	7.74499735143768e-33	3.34397642244038e-31	63.9693777051007
BCL2L12	2.19961003405037	5.6767469128777	15.7475526755751	8.30343254588467e-33	3.57460343196082e-31	63.8998587388297
ARRB1	-2.21446	5.14038847985612	-15.7421	8.56599331037392e-33	3.67688395068907e-31	63.8687736694092
PLAUR	3.19002007893805	7.30518812568345	15.679580000289	1.22437731880668e-32	5.19495886593394e-31	63.5120860367239
ACTL6A	2.00621867442478	10.1946413997122	15.6623300457162	1.35129344170038e-32	5.71698084544676e-31	63.4136029646711
MCM10	2.82952280424779	6.50526484589928	15.6603131608349	1.36696936350962e-32	5.76673064153356e-31	63.4020862343036
OPHN1	-2.42909	11.001747986259	-15.6557	1.40375598557742e-32	5.90499982161611e-31	63.3755704483487
TESC	-2.5172	2.85135286884892	-15.6342	1.58732507352476e-32	6.65817295085612e-31	63.2528549731565
MIR6787	2.62374688859088	6.12386979697842	15.6238808946298	1.68373076528124e-32	7.0225405261291e-31	63.1939812622619
LOC441666	-3.35971	3.48978749057554	-15.5918	2.02256298168611e-32	8.38822388151116e-31	63.0109021332143
RFC4	2.44477213812798	8.83779311489209	15.5784121150658	2.18433683095384e-32	9.03370538262174e-31	62.9340707465494
VRK2	2.49403032811436	8.58126292733813	15.574174879815	2.23799492415663e-32	9.22969167180898e-31	62.9098390951832
BORA	2.66807704862492	6.79042052309353	15.5451689993072	2.64257953999365e-32	1.08375204922915e-30	62.7439136570327
PPP1R14A	-4.62929	5.28185078748201	-15.5355	2.79384656052612e-32	1.14260563640628e-30	62.6883336687104
BAZ1A	2.28117	8.88278613345324	15.5308093022768	2.86925934754901e-32	1.16696423684984e-30	62.6617392132714
PCK1	-3.84424	4.04039253100719	-15.516	3.12370856846692e-32	1.25656724736444e-30	62.5769003485329
DPT	-4.07786	6.09486534848921	-15.5114	3.20636399464469e-32	1.28630237311046e-30	62.550823130573
PRCC	2.38786124825051	7.87023386589928	15.4900610051531	3.62445442929745e-32	1.44223898817693e-30	62.4284421990193
E2F5	4.0079937925051	6.66683834266187	15.4734351711131	3.98717820012676e-32	1.58229716012038e-30	62.333206649622
DQ592442	-3.32224	5.42045389158273	-15.4635	4.22186708165297e-32	1.6709287377198e-30	62.2760996720687
PSENEN	3.5506259259292	8.02837666928058	15.4606750428155	4.29008049978517e-32	1.69337413400368e-30	62.2600959613046
MYH11	-2.48875	4.4253813605036	-15.4344	4.98875520570205e-32	1.96388884742116e-30	62.1094443131173
SLC7A2	-2.49858	4.3975754247482	-15.4295	5.12973906570743e-32	2.01400395371761e-30	62.0816183561853
TMEM101	-2.16837	5.76163382863309	-15.4236	5.3087804098946e-32	2.07875462699144e-30	62.0473632638141
JAM3	-2.17827	5.6259988852518	-15.4219	5.35969709774582e-32	2.09312520875628e-30	62.0378324747087
LAMA2	-2.45875	4.65164628043165	-15.4155	5.56115196535588e-32	2.16033879646265e-30	62.0009908975203
CENPW	4.11059816428863	9.11261044517986	15.3899825520546	6.4382403309559e-32	2.49447927349115e-30	61.8547644869401
DPP3	2.09294480933969	7.02021533374101	15.3860354878326	6.58593140168624e-32	2.54500441015818e-30	61.832118659905
LOC100507311	-3.49204	3.4347676023741	-15.3847	6.63773768743313e-32	2.55830921392874e-30	61.8242952161866
CTSF	-2.75607	7.71985046352518	-15.3739	7.06252345500152e-32	2.7078524173955e-30	61.7623589293339
RP11-196G18.24	2.2683597632471	7.51901132280576	15.3334029725323	8.91306181255808e-32	3.38213940892507e-30	61.5300006697312
CD248	-2.82179	7.1119304394964	-15.331	9.0360728286208e-32	3.42000257726951e-30	61.5163149163575
LAMB2	-3.60824	7.20668437086331	-15.3099	1.02061844424369e-31	3.82355352534348e-30	61.3947332783175
LHFP	-2.74548	7.05806706352518	-15.3092	1.02446622235962e-31	3.82822745984791e-30	61.3909761245094
RETSAT	-2.24804	7.01731542985612	-15.3051	1.04873059655275e-31	3.89910620531469e-30	61.367603474863
C1orf115	-2.95235	4.7159244594964	-15.2936	1.12086709908881e-31	4.12563157497115e-30	61.3011840743518
NATD1	-2.08154	3.58100235208633	-15.2792	1.21759087142586e-31	4.44828545905778e-30	61.2185404235301
TCTN2	-2.07137	5.64284718791367	-15.252	1.42400504286447e-31	5.15125951992472e-30	61.0621839836717
AR	-3.97773	3.91563678035971	-15.2355	1.56633897827524e-31	5.63843735382551e-30	60.9670643255457
NCAPH	2.80068528723621	5.99090032374101	15.2129109524431	1.78363656444158e-31	6.38941146916627e-30	60.8373533829621
CNN1	-4.60018	5.08320460517986	-15.1681	2.30889179269986e-31	8.25092569512624e-30	60.5796435882138
CDC7	3.66317928429544	6.50765768532374	15.1613604795473	2.40098558283426e-31	8.55925199420551e-30	60.5405932857244
G0S2	-4.95959	6.81977131165468	-15.1526	2.52553301131599e-31	8.98150302550854e-30	60.4900998597588
MCM4	2.45882678574541	6.48809404330935	15.1472419223512	2.6047250187332e-31	9.21859770452138e-30	60.4592733965233
C1orf112	2.97501099779442	6.17386057820144	15.1358111596302	2.78231504845255e-31	9.82350706435656e-30	60.393420917782
TCF19	3.36324650125255	6.34232719877698	15.1313560359505	2.85477502541732e-31	1.00552279184735e-29	60.3677516891074
RNASEH2A	2.89894698279782	8.08434596841727	15.1268700944154	2.92964863224283e-31	1.02943238216017e-29	60.3419030181546
CDCA8	3.34000132136147	7.10005366122302	15.123687597223	2.98395802302596e-31	1.04601938030979e-29	60.3235638479557
YWHAH	2.10898512662355	6.04683683467626	15.1155767562696	3.12697953491156e-31	1.09355153663902e-29	60.276820768148
SLMO2	2.40096431418652	8.08916695633093	15.1102745956698	3.22417054070406e-31	1.12486878840725e-29	60.2462608968853
CAV1	-3.63264	9.17392382143885	-15.1061	3.30355488427948e-31	1.14984015511222e-29	60.2219759087809
CENPN	2.25023542275017	5.50952848517986	15.0843321622932	3.74519572224028e-31	1.29742392043632e-29	60.0966996638646
MAPRE1	2.0042082213002	9.41890217179856	15.0767911964641	3.91192359575283e-31	1.35200119953683e-29	60.0532133551623
CENPL	2.9584969249081	6.23722040705036	15.0693689695615	4.0832938237902e-31	1.40792353554246e-29	60.0104066248882
RBMS3	-2.9717	5.02348508453237	-15.0684	4.10670556366297e-31	1.41268752368715e-29	60.0046985314946
ARID5A	-2.30912	7.16362069992806	-15.0638	4.21594986184826e-31	1.44688647589725e-29	59.9784864427384
PPIF	2.47994787244384	8.5077100423741	15.0454780334458	4.68771803723536e-31	1.60505285260968e-29	59.8725841384604
ACADSB	-2.41547	5.84469637964029	-15.0436	4.73803589465695e-31	1.6185174588639e-29	59.8619243628867
MYBL2	2.81922273243022	6.9624109023741	15.0395341319503	4.8515493079329e-31	1.65345741807167e-29	59.8382866598838
DDIAS	3.33861993084411	5.74371722568345	15.007050881484	5.85379461803583e-31	1.98583912814151e-29	59.6507945203059
ANKRD20A1	-3.67516	4.39858511410072	-14.9979	6.17135999529363e-31	2.08875708530363e-29	59.5980499789396
VPS51	-2.18867	9.40657217561151	-14.9905	6.44324024073273e-31	2.17577582716303e-29	59.5550067637805
ECHDC2	-2.26475	8.35851077107914	-14.9816	6.78109408946557e-31	2.28462353041651e-29	59.5039818726315
ESPL1	2.59327864929885	6.14150570280576	14.9526769116958	8.01773410729386e-31	2.68895442509539e-29	59.3367
GLIDR	-2.45081	6.77257262345324	-14.9408	8.58853547306928e-31	2.8738410856818e-29	59.2680725508802
CALU	2.23524563508509	7.87951138115108	14.9256601312504	9.37508318929373e-31	3.12991722893359e-29	59.1805869624526
C1orf131	2.27710079113001	8.85030104597122	14.9157917744993	9.92641965572999e-31	3.29902204495062e-29	59.1235350721338
ASF1B	2.66069234371682	5.58031153374101	14.9099321068868	1.02690598740114e-30	3.40521100281689e-29	59.0896544511015
TSEN15	2.20230567011572	7.74860808309352	14.8771646838043	1.24157043189228e-30	4.1077845997191e-29	58.9001362845687
E2F8	3.34686130982982	7.04675405561151	14.8524793135529	1.432537849052e-30	4.69738413175783e-29	58.7572992092995
MST1	-2.72109	4.70153041172662	-14.8081	1.85318383343343e-30	5.98342666220184e-29	58.5002638493282
H2BFS	4.06416357960517	9.19240687395683	14.8044941154997	1.89215380281218e-30	6.09588193409273e-29	58.4794874875106
SH3GL3	-3.26998	3.06888002122302	-14.7821	2.15516389810814e-30	6.9129581855874e-29	58.3495510540415
GTSE1	2.06466658926481	6.02539993028777	14.7746174444069	2.25032831130446e-30	7.2025182015947e-29	58.3064131049652
SEPP1	-2.35713	7.46934684705036	-14.7438	2.69067955058678e-30	8.57464827343921e-29	58.1279915883417
STIL	2.65200745678013	8.29366371956834	14.7413465103005	2.7297917685947e-30	8.68050198898915e-29	58.1135840133166
ADAMTS5	-4.03386	7.08330788892086	-14.7302	2.91222301237885e-30	9.20099987365963e-29	58.049000206606
AQP7	-2.37044	3.44387596755396	-14.7175	3.13492406295482e-30	9.88340192267321e-29	57.9754347210825
BLCAP	-2.06053	9.36145337985612	-14.716	3.16232102254909e-30	9.94847273824578e-29	57.9667479245043
C1orf43	2.20237233724982	9.63334809165468	14.7090426274907	3.29318169711303e-30	1.02941643580881e-28	57.9262676680674
MFAP2	3.43891145091219	8.94124005776978	14.7076787449458	3.31937981904097e-30	1.03540739567246e-28	57.9183571137524
MIR143HG	-3.59462	6.1930621894964	-14.6886	3.70857725687227e-30	1.15192791039938e-28	57.8076721822798
ZCCHC24	-3.75303	7.55330844165468	-14.6826	3.84120282243224e-30	1.18600236448091e-28	57.7725938205598
TBC1D7	2.02652081286589	5.68518890431655	14.6824965791957	3.84244466384156e-30	1.18600236448091e-28	57.7722711197596
CDKN1C	-3.16122	6.53617469856115	-14.6642	4.27353737183344e-30	1.31355512996876e-28	57.6661165158343
ECM2	-2.72397	5.70695048741007	-14.6467	4.73080300290516e-30	1.45107526274526e-28	57.5646345947511
LMNB2	2.21866792632403	7.10212413877698	14.624009830562	5.39883037260088e-30	1.6525359579169e-28	57.4327702785032
SLC25A32	3.1161887060177	8.7669429876259	14.6174852504016	5.60768593706862e-30	1.71290373550749e-28	57.3948787100333
EPB41L4A-AS1	-2.00341	6.49748438928058	-14.5978	6.28818775449034e-30	1.91283033697027e-28	57.2805382074706
MYZAP	-3.23292	4.08454746079137	-14.594	6.42803271399589e-30	1.94332496197457e-28	57.2585799611714
GHR	-5.35664	4.75315324244604	-14.5663	7.55304659423417e-30	2.2648371691835e-28	57.0975722513413
MAGOH	2.36366958253233	8.79754559841727	14.5524761203554	8.18676755087465e-30	2.44987354982779e-28	57.0171418315098
CYB5R4	2.12774042712729	5.77546586870504	14.5490530162647	8.35159946592339e-30	2.4941297958781e-28	56.9972420159653
EGFL7	-2.65638	4.98546272381295	-14.5374	8.93913516591407e-30	2.6588057989445e-28	56.9293727541061
ATP6V1A	2.25551293985705	8.82354267158273	14.5211855564427	9.82344662593696e-30	2.91593961035625e-28	56.8352015927196
FLAD1	2.32468968971409	7.96924697395683	14.5004885028652	1.10825096695893e-29	3.26335579730726e-28	56.7148132448958
C2orf40	-6.61289	4.90261354913669	-14.4853	1.21115379470566e-29	3.55215484451224e-28	56.6261762859551
ACTR2	2.07397787262763	7.6736887847482	14.4635	1.37505740826898e-29	4.00098225730123e-28	56.4994742540697
RFC3	2.56714717266848	6.22611668597122	14.4459931306942	1.52269921513692e-29	4.41313002843719e-28	56.3976625367183
CABLES2	2.17254180492852	7.11364799805755	14.4399191446316	1.57760913229216e-29	4.54542842558464e-28	56.362298330965
DLC1	-2.5668	6.19318294604317	-14.4369	1.60607214092887e-29	4.61839846306558e-28	56.3444484714946
EPT1	2.20301563473111	6.08214611395683	14.4354802624703	1.61898883225858e-29	4.64646638934562e-28	56.3364522024622
ADRA2A	-4.3314	4.19704237899281	-14.4297	1.67422686438654e-29	4.79565021874767e-28	56.302961055484
TMEFF2	-2.40402	4.6678347818705	-14.3995	1.9974895331978e-29	5.67742054001373e-28	56.1267304792866
TOPBP1	2.09891670523485	8.63770884589928	14.397948955935	2.01532577984255e-29	5.71707927873252e-28	56.1178563852387
KNSTRN	2.63509750600408	7.5272818042446	14.3933311931177	2.07037868778652e-29	5.8619587346694e-28	56.0909530534362
DEPDC1	3.04137385428863	6.34983232697842	14.3800075780114	2.23781960337588e-29	6.32388061813879e-28	56.0133194024456
GSTM1	-2.66125	6.8460584405036	-14.3791	2.25014510518519e-29	6.34652995855203e-28	56.0078363725113
DST	-2.17837	5.65228506345324	-14.3735	2.32380820798458e-29	6.54176448301282e-28	55.9756805403349
CHAC2	3.48061508647379	5.89061659791367	14.3572683479735	2.55554435603889e-29	7.12599991552285e-28	55.8807904391915
SLC25A39	2.97063757744043	7.96229700769784	14.3526	2.6266173692636e-29	7.31033790693158e-28	55.8534073732349
ABRACL	2.9601299783322	10.0308449164748	14.3171283668536	3.23078574175241e-29	8.94113881124451e-28	55.646746356672
AC092192.1	-3.12795	3.2284425676259	-14.3023	3.52369219364553e-29	9.69706919010152e-28	55.5601171065908
GYG2	-3.78561	4.81362554489209	-14.2953	3.67025818724258e-29	1.00627953986541e-27	55.5194372576786
HOXD8	-2.60349	3.40959269546763	-14.2879	3.83284585786233e-29	1.04695713479234e-27	55.4761692308356
TTYH3	2.18647768251872	5.73712259165468	14.2854005121483	3.88895894602545e-29	1.06031745485801e-27	55.461661323549
DEPDC1B	2.44464431440436	5.22930499294964	14.2591947949412	4.53283286435009e-29	1.23130808601156e-27	55.3087307112305
ZNF146	2.20666674883594	10.0773711743165	14.2483624315859	4.82925349497754e-29	1.30700550012048e-27	55.245499987481
CES2	-2.00884	7.07564391805755	-14.1842	7.02848210068819e-29	1.88832740818307e-27	54.8709015582195
SPDYE1	-2.36656	6.6336845305036	-14.1803	7.19208860823454e-29	1.92876358067463e-27	54.8479326877563
POLR3K	2.22227667106875	5.43492722805755	14.1567944507841	8.25257370270708e-29	2.20913895681739e-27	54.7106407646074
SMAP1	2.13331698474473	9.25585263690648	14.1379516610426	9.21533739314191e-29	2.45792413839182e-27	54.6004992946737
OSBPL11	2.1159394299115	6.96886524841727	14.1361164030824	9.31492545627911e-29	2.47999362554787e-27	54.5897702724828
HMGB3	2.8533559220422	7.6186913781295	14.1294791083892	9.68418048091234e-29	2.56439189245454e-27	54.5509661770317
XPO5	2.11047476008169	7.29936448935252	14.1247516572673	9.95609725887854e-29	2.63048461386446e-27	54.523325740091
GPAM	-4.1169	5.88781951978417	-14.1004	1.14845163655772e-28	3.01402022193214e-27	54.3807751207284
THRB	-2.36015	4.21938717194245	-14.0975	1.16762407256735e-28	3.05888420291978e-27	54.3642494540143
APOBEC3B	5.10953420772634	7.33940597697842	14.0878826286561	1.2356809403404e-28	3.22569689443824e-27	54.3077033396158
SGOL2	2.53792107788972	6.55412894273381	14.0790232122675	1.30153771721984e-28	3.37963665090437e-27	54.2558755967806
POGK	2.34379946091899	7.3276446171223	14.0748939595579	1.33342340643402e-28	3.45633676283945e-27	54.2317174308371
ALDH1A2	-2.11539	3.15519896553957	-14.0488	1.55428693647273e-28	4.0006584905049e-27	54.0787361795467
MYO15B	-2.22577	4.46183937086331	-14.0449	1.58993240986582e-28	4.08526612049815e-27	54.0561039853933
USP21	2.5391758791695	6.92800142913669	14.0327893921943	1.70678993317205e-28	4.37027272801603e-27	53.9853140439964
TAC1	-2.35015	3.02716207489209	-14.0319	1.71604051165591e-28	4.38633063422049e-27	53.9799189526643
ZBED4	2.51982564602451	4.90404506021583	14.0311343039781	1.72343791674869e-28	4.39760423713882e-27	53.9756255503147
SEC61A1	2.11460706737236	8.65933823553957	14.0308011982552	1.72680813815695e-28	4.39858066056831e-27	53.9736756045709
RFC5	2.05620833690265	7.21489202784173	14.0242815828892	1.79411682166414e-28	4.56213850869795e-27	53.9355
PDGFA	-2.26545	4.83944354733813	-13.9577	2.65176803169717e-28	6.66245404960365e-27	53.545534626835
TPM4	2.19052042488768	6.86855911453237	13.9391601192567	2.95661724722906e-28	7.4031081175091e-27	53.4369229985971
ACCS	-2.26462	6.71519796741007	-13.938	2.97714281981934e-28	7.4327211346134e-27	53.4300179579662
MLXIPL	-2.63909	3.28149957151079	-13.933	3.0662292831635e-28	7.63859454078108e-27	53.4005898363874
PID1	-2.19953	3.40966168309353	-13.932	3.08414903086288e-28	7.67025780091118e-27	53.3947737681417
SRPX	-4.60111	8.04508550294964	-13.9202	3.30547824492697e-28	8.20683915683976e-27	53.3256011594756
PALM	-2.32292	5.11229980381295	-13.9162	3.38256768559439e-28	8.38409832239161e-27	53.3025914711631
GSTM3	-3.00139	5.12746555834532	-13.9127	3.4543975965805e-28	8.53340533799576e-27	53.2816188280756
SLC39A7	2.37021062132063	5.04993896431655	13.8859281673795	4.04185259462295e-28	9.91803262510562e-27	53.1248662611369
MAPKAPK5	2.1050293221307	6.62761248791367	13.8674746790387	4.50476952724067e-28	1.10172295265057e-26	53.016642474384
GPRASP1	-2.61811	3.94454791438849	-13.8525	4.91883700578031e-28	1.20099564238978e-26	52.9288777889664
XRN2	2.34371443627638	8.34485940021583	13.8292874891076	5.63841351383264e-28	1.37440996960526e-26	52.792613240738
SALL2	-2.39806	5.93504038374101	-13.7968	6.82355970773733e-28	1.64838982519806e-26	52.6022085724782
DHTKD1	2.89805746409122	8.44477424604317	13.7959443625447	6.85980048166673e-28	1.65297614552503e-26	52.5969219188432
HN1	2.33940353933288	9.41005321194245	13.7841393082125	7.3530624736581e-28	1.7660544665525e-26	52.5276201110451
AC092620.2	-2.87915	4.60398319683453	-13.7439	9.31990281216439e-28	2.22393726261745e-26	52.2910540274779
CDH5	-2.37929	6.48409821330935	-13.728	1.02287963416045e-27	2.43687004105894e-26	52.1981845923861
SH3BGRL2	-3.52199	5.25823126654676	-13.7225	1.05703800410481e-27	2.51181112030042e-26	52.1654013011109
SORBS1	-2.07924	6.34683627014388	-13.7223	1.05774834924014e-27	2.51181112030042e-26	52.1647308533932
APH1A	2.33196899961879	6.32113537863309	13.6981234196696	1.219904430779e-27	2.8875647804436e-26	52.0223862905249
SCUBE2	-4.38997	5.91553855604317	-13.69	1.27974356223072e-27	3.0243442161674e-26	51.9745952766414
PLK1	3.10021467010892	5.02783897395683	13.6880113350013	1.2947520245929e-27	3.05490930417968e-26	51.962959245405
FAM189A2	-4.49452	4.27120830978417	-13.66	1.52709960195716e-27	3.59735799033845e-26	51.798241088789
PDGFD	-2.67959	4.10893842568345	-13.6594	1.5320912654455e-27	3.60335138996073e-26	51.7949842998325
TIPIN	2.75254973622873	6.03467420640288	13.6555887668779	1.5671997672282e-27	3.68004500365245e-26	51.772373360153
TAGLN2	2.4888771713002	9.92713362035971	13.6071853107652	2.08447757707027e-27	4.82543449169898e-26	51.4877260428332
AKIRIN1	2.68692390769231	7.31763096654676	13.6044923126841	2.11782959542642e-27	4.8796252165044e-26	51.4718849977848
SCGB3A1	-6.15104	4.41074059244604	-13.5798	2.45040150179439e-27	5.61951110761974e-26	51.3263242493803
D2HGDH	-2.04181	6.77592929021583	-13.5677	2.63025951069791e-27	6.01324701490766e-26	51.255639565691
SPARCL1	-2.83767	10.5596804390647	-13.5633	2.70052503866589e-27	6.16431475105084e-26	51.229330284319
LAPTM4B	2.73650441417291	10.7241318445324	13.5627098051686	2.70941509539555e-27	6.17503381571342e-26	51.2260505049768
ESRP1	3.57753718755616	9.67451605820144	13.5437262671687	3.03039314404338e-27	6.88525899070227e-26	51.1143226302936
EDNRB	-3.36392	4.19672402964029	-13.5412	3.07500584236312e-27	6.96512477186342e-26	51.0997385063701
RUNX1T1	-2.25071	4.01346876007194	-13.5357	3.17756836469364e-27	7.18638080389931e-26	51.0669971864788
ANK2	-2.59172	3.49270574733813	-13.5332	3.22474117982353e-27	7.27072961570318e-26	51.0522913549821
SPDL1	2.5172812900068	7.34564047690647	13.5303814056945	3.27857919662804e-27	7.38081368684322e-26	51.0357683168405
SLC27A1	-2.73469	6.78243904244604	-13.4809	4.39128525320007e-27	9.79589284588859e-26	50.7441675545666
LINC00408	-2.62213	2.73932126410072	-13.4709	4.65635087174366e-27	1.03558087439096e-25	50.6856807962895
LOC100506558	-3.43839	5.36647792597122	-13.4569	5.05728627596022e-27	1.11799438199643e-25	50.6032571325604
STAT5A	-2.61297	5.82843435690647	-13.4542	5.13916776037633e-27	1.13269411580869e-25	50.587229965747
FCGR1A	2.84725260928523	5.34536232683453	13.4523193066601	5.19708768370584e-27	1.14374771251422e-25	50.5760464152776
FCGR1B	4.03152368827774	6.47248723604317	13.4473421095965	5.35207453241921e-27	1.17609840807176e-25	50.5467227778107
LRR1	2.45361626939415	5.98495987899281	13.4455939454821	5.40760301443552e-27	1.18476397591569e-25	50.5364229626557
BLOC1S1-RDH5	-2.65504	4.04877768035971	-13.4166	6.41698928488599e-27	1.39966419616854e-25	50.3656436190326
CHEK1	2.40166997570456	5.50998608899281	13.393534367372	7.35415036908653e-27	1.59462674350605e-25	50.2296192648861
LINC00341	-3.43716	7.47335527805755	-13.3629	8.81097222537338e-27	1.89932568190589e-25	50.0492750120788
CPLX1	-2.68795	3.23793740345324	-13.3525	9.37278464320062e-27	2.01453296791011e-25	49.9875961151406
TNN	-2.72205	3.78627793366906	-13.3256	1.09864511330508e-26	2.35792303253508e-25	49.8290882221116
GSTM2	-2.94046	7.29327860582734	-13.3197	1.13742737971086e-26	2.43760455771222e-25	49.7944724487611
LRIF1	2.49904965547992	7.33676246079137	13.3157498019309	1.16458382123434e-26	2.49217552326064e-25	49.7709291291282
CCNE1	2.46420997960517	5.85864447035971	13.2990963402153	1.28508634291785e-26	2.73810799229806e-25	49.6726821758217
SOD3	-3.22241	4.71959038201439	-13.2919	1.34070105712681e-26	2.85247711908641e-25	49.6304082644568
UBE2M	3.34577398420694	6.79827641079137	13.2856210416775	1.39167609634627e-26	2.95665904278587e-25	49.5931739654399
RPL23AP32	-2.52317	7.0527051194964	-13.281	1.42987739597629e-26	3.03158051045759e-25	49.5661536091606
MAMDC2	-4.01918	3.95634994402878	-13.2807	1.43311827431806e-26	3.03158051045759e-25	49.5638946084625
MGLL	-3.66408	7.14348193302158	-13.2376	1.84894993984844e-26	3.89443347130023e-25	49.3096923051138
FAM60A	2.25480615523485	9.30623866820144	13.232022250223	1.9108576706758e-26	4.0190796407657e-25	49.2768311725159
GGH	3.06026086585432	9.46064368546763	13.2317140758108	1.91434500146034e-26	4.02067067853076e-25	49.2750118815094
SMC2	2.22219760528251	6.61571856309352	13.2181643897087	2.07414433331449e-26	4.35008931900131e-25	49.1950172430115
HNRNPF	2.33844307954391	9.33230749496403	13.2112708618362	2.1605036137925e-26	4.51833731617428e-25	49.1543
ARFGEF1	2.25240943479918	7.9632571128777	13.2109182645995	2.16501636902632e-26	4.52135262428007e-25	49.1522337337145
COL14A1	-2.82957	4.35539009359712	-13.2089	2.190823825416e-26	4.56230540050917e-25	49.140410485631
TMEM178A	-2.57602	3.02423146884892	-13.1959	2.36600742508802e-26	4.91321965015104e-25	49.0636564245108
IGF1	-3.73442	5.43887851906475	-13.1755	2.66917085239732e-26	5.50394992434815e-25	48.9433633632876
MND1	3.02616320144997	4.97377657453237	13.1643638821074	2.8518906688504e-26	5.87250158286495e-25	48.8772984125086
ELTD1	-2.48576	7.18127032863309	-13.1554	3.00695812743255e-26	6.17453898329002e-25	48.8244712919796
RPS6KC1	2.40527360560926	7.02514215093525	13.149432495802	3.11548518880747e-26	6.3795950535205e-25	48.7890956628799
SCO1	2.22997814405718	7.03629156467626	13.1422319764764	3.25118787687376e-26	6.63900681154125e-25	48.7465568296337
FLVCR1	2.17947253102791	8.47180562165468	13.1412657981623	3.26984160613647e-26	6.6678501339539e-25	48.7408487024537
NCK1-AS1	2.43249842590878	5.86315634726619	13.1232091805692	3.63886064939678e-26	7.39985432887691e-25	48.6341629112231
DNA2	2.62307279126616	6.1460660128777	13.1206696162971	3.69400397628782e-26	7.50163041970835e-25	48.6191568799185
POLE3	2.75792493124575	8.26386693848921	13.1101488290296	3.93150717952998e-26	7.96197801983768e-25	48.5569873125414
BAIAP2L1	2.23640374433628	6.8648990194964	13.0973753036957	4.24051495846261e-26	8.56421148606927e-25	48.4814987568005
ITM2A	-4.07199	7.30710083503597	-13.0871	4.50591170311109e-26	9.08774493217871e-25	48.4209326446319
LOC286437	-2.47285	7.18470848115108	-13.0628	5.20300258738274e-26	1.04793169759283e-24	48.2774187229602
KDELR3	2.48256001511232	6.67111319820144	13.0281443372492	6.39108938801008e-26	1.27501367289529e-24	48.0722274636394
CDC6	3.0402920699115	5.25991714460432	13.0097302622391	7.12817138334118e-26	1.41630320211784e-24	47.9633325355342
ME3	-2.05565	5.63086606028777	-12.9963	7.71875653951334e-26	1.53158022279319e-24	47.8839207058464
MFAP4	-3.06519	5.27622681920863	-12.995	7.77974674604199e-26	1.53953241051043e-24	47.8760686958874
ARL4A	-2.5756	8.80739904035971	-12.9933	7.85695158985201e-26	1.55272346654216e-24	47.8662170019818
PGR	-2.24433	3.00849	-12.9717	8.92971304927719e-26	1.74597828983411e-24	47.7385331301313
RIPK2	2.28741571887679	7.53418591661871	12.9574315009421	9.71960802657208e-26	1.89288080655054e-24	47.6539727654879
FAM228B	-2.48088	6.1402102857554	-12.9055	1.32244680178313e-25	2.55516853840591e-24	47.3467841297045
TROAP	2.15236014247106	5.57050959589928	12.8982956928841	1.38035628714135e-25	2.66356299024666e-24	47.3040291516765
METTL2A	2.54230958597005	7.62722760956835	12.8821396480046	1.51922958539068e-25	2.92005446288603e-24	47.2083984983509
COL21A1	-2.07002	3.7427227247482	-12.8811	1.52879472358703e-25	2.93460817671081e-24	47.2021373498917
CCDC69	-3.02917	5.55651752892086	-12.8732	1.60192779621462e-25	3.07098736245674e-24	47.1555222233303
IGFBP4	-2.95172	9.07603017266187	-12.8601	1.73184051609732e-25	3.31141401538972e-24	47.0777343040491
RPS16P5	-2.23457	8.38627203302158	-12.8552	1.78284980574668e-25	3.40452628923584e-24	47.0487764550747
HIST1H2BE	2.7029834539823	7.7705355266187	12.8416217345864	1.93221352010231e-25	3.680204354006e-24	46.9685192076966
FAM72A	2.87197682408441	8.58968734143885	12.8015192344516	2.4515806599965e-25	4.62159053228278e-24	46.7310359789834
MEIS3P1	-2.24024	7.71529984352518	-12.7781	2.818034594952e-25	5.25224842145201e-24	46.592073392452
LYVE1	-2.7732	3.41786400035971	-12.778	2.81822743526937e-25	5.25224842145201e-24	46.5920051335321
MRPL13	2.23476824633083	9.15070439582734	12.7689423070956	2.97479094502982e-25	5.53702238731657e-24	46.5380735776081
BDKRB2	-2.11199	5.20445992726619	-12.7599	3.13880253728624e-25	5.82756491254292e-24	46.4845393769308
KIF13B	-2.47576	6.22251025899281	-12.758	3.17537111012942e-25	5.88803386076014e-24	46.4729850676077
PPAP2A	-2.39871	8.31106349079137	-12.7527	3.2756530022513e-25	6.06634454743973e-24	46.4419698008223
INHBA	3.32303931449966	7.69809	12.7515986751486	3.29754192990054e-25	6.09920977813137e-24	46.4353263242676
CTB-167B5.2	-2.71087	3.69504199697842	-12.7395	3.54379040437848e-25	6.51376106412788e-24	46.3634866149623
GPC3	-2.68747	3.32464791654676	-12.7172	4.04522979840067e-25	7.37102949527885e-24	46.2314770646909
CCDC3	-3.11343	6.4307442581295	-12.7166	4.06043981891726e-25	7.38959894362409e-24	46.2277335659098
CCL28	-4.15991	5.14366441690647	-12.6952	4.6101805437054e-25	8.36938201540994e-24	46.1010780884819
PMS2L2	2.09664390412525	4.44959786920863	12.6653361506229	5.5050416035307e-25	9.95709183400277e-24	45.924131061952
ZNF662	-2.76597	4.04972004834532	-12.6631	5.57741044505819e-25	1.00756090776186e-23	45.9111040822061
ZNF703	-3.15971	6.77811618546763	-12.6357	6.56620960583258e-25	1.18013856350694e-23	45.7483094195008
STAM	2.00750425390742	8.50306987647482	12.633639536243	6.64619812021593e-25	1.19186327556564e-23	45.7362322681034
EGFLAM	-2.99861	4.80571757172662	-12.6314	6.73566161233222e-25	1.20643729827697e-23	45.7228955558177
RP11-2E11.9	-3.3608	3.2387991276259	-12.6152	7.41431377507477e-25	1.32316292982334e-23	45.6271463383744
RAD54L	2.10865131125255	5.27991509035971	12.6132280572126	7.50353775922101e-25	1.33584747798078e-23	45.6152150239482
APOD	-6.51848	7.02849466618705	-12.6097	7.66255383078693e-25	1.36250942090188e-23	45.5942984641163
SLC35B1	2.32795907950987	8.27248309244604	12.582297052804	9.01835819518013e-25	1.59205380944409e-23	45.4318038643751
IFI30	2.43246224646698	11.4551051659712	12.5748789123909	9.42502854233252e-25	1.6618526374702e-23	45.3878122549539
NUP155	2.45295835964602	7.60745546611511	12.5692170091529	9.74772894673742e-25	1.71669633113415e-23	45.3542344975762
AMD1	2.01033569575221	9.51816448071942	12.5662627702023	9.92047308139756e-25	1.74294898779733e-23	45.3367140854509
CX3CR1	-2.52712	4.61165360697842	-12.5447	1.12795703266297e-24	1.97701326094011e-23	45.2086578406338
SEMA5A	-2.47911	5.47804933093525	-12.5181	1.32089593053671e-24	2.30148530003455e-23	45.0511717921246
FGF1	-2.39449	4.2054573542446	-12.5074	1.40756043695652e-24	2.43806027215421e-23	44.9877922829762
IRS1	-2.34211	5.15030778028777	-12.502	1.45351705185994e-24	2.51470406046227e-23	44.9557493768953
C14orf132	-2.84673	3.55345151769784	-12.4439	2.05355131458007e-24	3.50341089276505e-23	44.6110893515106
KLHL13	-5.00871	5.77965297741007	-12.4057	2.57801363007712e-24	4.37282196723796e-23	44.3842568041976
TNFRSF12A	3.17082716014976	7.57391876848921	12.3327830665986	3.97958405664006e-24	6.62049899049849e-23	43.9512915612922
SLC16A7	-2.3651	4.63257737086331	-12.322	4.24367595834074e-24	7.04392797459422e-23	43.8872174665299
EZR	2.59734274803268	7.37233507964029	12.3181187569119	4.34262403319956e-24	7.20005108567536e-23	43.8642326920698
MYL5	-2.03129	4.43679474633094	-12.3094	4.57333777838021e-24	7.56553394506651e-23	43.8126124576031
TPRG1	-2.43277	3.10353255388489	-12.306	4.66862067259189e-24	7.7144895805354e-23	43.7920496632801
SEMA6D	-2.08802	3.26753636870504	-12.2745	5.62894134503165e-24	9.25976574557554e-23	43.605516570103
SPC25	2.63503567128659	5.12340485496403	12.2450172689666	6.71104471569561e-24	1.09541808591116e-22	43.4301804177038
BAX	2.07488386888359	5.57057813330935	12.2368526100564	7.0454220948836e-24	1.14745298122756e-22	43.3816951383148
MUCL1	-7.68786	5.24442064158273	-12.2325	7.22844958802302e-24	1.17466295015963e-22	43.3561216081882
MRPL15	2.02035717343771	10.4105200720144	12.2070375483319	8.41444358948316e-24	1.3583975106136e-22	43.2046305195309
TTC28	-2.12298	4.9732647357554	-12.1965	8.96101953419262e-24	1.44189170056741e-22	43.1418768733389
HEY1	-2.66382	7.34265862539568	-12.196	8.98824128540867e-24	1.44469297429118e-22	43.1388524016314
SQLE	2.80384822660993	6.81957232647482	12.1905369450451	9.2834350817683e-24	1.48888904911628e-22	43.1066309323021
PLAU	2.86683740533016	7.5244845105036	12.1822517904882	9.75307202832147e-24	1.56080955948888e-22	43.0574224955541
HIATL2	2.18529869840027	5.77645943309353	12.1633471119946	1.09156063895292e-23	1.74117522072631e-22	42.9451370087674
SLBP	2.11815780974812	10.1204470948921	12.1597241193445	1.11537499485665e-23	1.77531524857021e-22	42.9236174088789
ZNF528	-2.62875	4.14089660028777	-12.1446	1.22029689527795e-23	1.93058372643939e-22	42.8339753712319
LOC401052	-2.79034	5.25157143460432	-12.1439	1.22583423834844e-23	1.93647612566568e-22	42.8294611296633
CHEK2	2.19068623532335	5.3099544523741	12.1411006930237	1.24624451121626e-23	1.96660856791394e-22	42.8129962659447
ANKRD29	-2.40834	3.59641820064748	-12.1368	1.27837493897693e-23	2.00869949056108e-22	42.7876155068312
ZNF595	-3.11719	3.96676889697842	-12.1348	1.29373473607186e-23	2.0306670063098e-22	42.7757069078134
PRMT3	2.42864057206263	7.60629306021583	12.1264169234248	1.36017552952099e-23	2.13041109799336e-22	42.7257728240779
C1orf106	3.46806794166099	8.13146061258993	12.1105091911009	1.49539305171786e-23	2.33141655668456e-22	42.6312756291117
HOXA7	-2.23255	4.28028337589928	-12.1104	1.49642643895056e-23	2.33141655668456e-22	42.6305868521366
LSM2	2.15406125991831	8.49933838410072	12.1082397200515	1.51575025820296e-23	2.35902653821588e-22	42.6177939525216
TUBG2	-2.08279	6.05643314604317	-12.0733	1.86701924594167e-23	2.87833762910987e-22	42.4099775248179
PPAT	2.81274404308373	7.04274289266187	12.0672906751395	1.93459678025515e-23	2.9794004598009e-22	42.3745274678854
VPS72	2.24395406122532	8.88614353151079	12.0649339473369	1.96195602001702e-23	3.01837810686631e-22	42.3605262359233
CR936796	-3.25706	4.36921814395683	-12.0557	2.07288360701059e-23	3.18238429051271e-22	42.3056914205114
CENPU	2.98387859633084	6.46179343539568	12.0185509393257	2.58659236156263e-23	3.930072171237e-22	42.0849547881324
MEOX1	-3.44357	3.86258947978417	-12.0022	2.85096959481455e-23	4.31395943930674e-22	41.9879309286752
MTURN	-2.21038	4.40185936100719	-12.0018	2.85794007097655e-23	4.32006690605623e-22	41.9854963564083
TRMT11	2.14524949895847	8.69749023158273	11.9913295824421	3.04216488141148e-23	4.58442103879439e-22	41.9232174722327
ILF2	2.3032581073179	11.3844296190647	11.9794981659063	3.26442223021625e-23	4.90429474443611e-22	41.8529185125295
TFDP1	2.01419902144316	7.82094065071942	11.9698878701194	3.45685748020246e-23	5.18282206527706e-22	41.7958160539565
MIR100HG	-3.53144	5.05397634165468	-11.9612	3.64120056912598e-23	5.44257827200425e-22	41.744021376111
CTHRC1	3.12849500817562	11.4886	11.9585650680698	3.69819551690369e-23	5.52216354922647e-22	41.728537386196
HIST1H2BH	3.14267322946222	7.27964931374101	11.9474730490627	3.95094986911516e-23	5.86981179848461e-22	41.6626291769761
THRSP	-3.98604	3.9931873952518	-11.9412	4.10107184837461e-23	6.08057208697074e-22	41.6254515058596
PHF19	2.2565745079646	6.65445908453237	11.9400562097768	4.12952705060235e-23	6.1166022903439e-22	41.6185582700607
HSP90AB1	2.26891389098706	11.7899127969065	11.9380031365979	4.18037100251042e-23	6.1794781395543e-22	41.606358838191
CDT1	2.18611868424778	5.38273984798561	11.8982509586193	5.2980931844346e-23	7.80038259544306e-22	41.3701456483693
PLSCR4	-3.15977	6.61472155043165	-11.8838	5.7747327220531e-23	8.47670886009849e-22	41.2842693998009
GJB2	4.5418253308373	7.00226891510791	11.8736035531877	6.13658164789569e-23	8.95430045609199e-22	41.2236837587133
MFHAS1	2.01791620951668	7.4197433605036	11.8068217875149	9.13735524680212e-23	1.32280512584727e-21	40.8268399022923
LEPR	-2.14175	4.45641296863309	-11.7857	1.0364211273788e-22	1.48725421621814e-21	40.7012555692116
LRP8	2.72831772807352	5.41268683870504	11.7743159570022	1.10912456047746e-22	1.58232954495249e-21	40.6336761161747
FBXO6	3.1470517149081	6.7459331057554	11.7644521325835	1.17630201187013e-22	1.6716886603054e-21	40.5750611523428
SPAG1	3.16730532298843	6.55435149992806	11.7590005928858	1.21516020729863e-22	1.72026958962093e-21	40.5426658900167
GDPD5	-2.16666	6.00735695798561	-11.7465	1.30906175553041e-22	1.84787308021805e-21	40.4684723036433
TFF3	-4.45039	3.16191664517986	-11.7429	1.33768032956361e-22	1.88646240346408e-21	40.4469161701132
TPPP3	-2.47613	4.32404718410072	-11.7282	1.46049496351067e-22	2.05572345580952e-21	40.3593637196832
FYTTD1	2.28583696541865	8.5276203618705	11.6970233209529	1.75833933128403e-22	2.45850237174689e-21	40.1743772786446
ABHD14B	-2.07725	7.55380544618705	-11.6959	1.77013781277453e-22	2.47265076067167e-21	40.1677116812633
NRBF2	2.3396096247175	7.83570963359712	11.6831232775271	1.91026009402609e-22	2.65077845092801e-21	40.0917808255078
FAM162B	-2.31358	3.11085201417266	-11.6604	2.18734652775761e-22	3.02387820921834e-21	39.9567797856652
PTRF	-2.31408	8.12091980079137	-11.6424	2.43513145786708e-22	3.35382978991366e-21	39.8498257412527
HSPB6	-2.30808	3.05669239683453	-11.6236	2.72325766024763e-22	3.72279689246294e-21	39.7383721188462
SLIT2	-2.40703	6.08340572769784	-11.6193	2.79454440844209e-22	3.81670476117745e-21	39.7126186671094
SLC40A1	-2.71486	7.69780109964029	-11.6064	3.01808241959566e-22	4.11056683290536e-21	39.6359252185573
IMPA2	3.09108546543227	9.02481790568345	11.5938556254391	3.25253223198658e-22	4.42170194381703e-21	39.5613658611009
CDO1	-3.09495	4.35494248280576	-11.5584	4.01830403466649e-22	5.41276215026484e-21	39.3506590380324
FIGNL1	2.18993599763104	6.41786790460432	11.5570413527559	4.05076650656626e-22	5.45150231043648e-21	39.3426403592097
CLDN8	-4.79415	4.76623409309352	-11.5497	4.23242753929333e-22	5.69077905580052e-21	39.2989209607745
ARMCX5-GPRASP2	-3.19816	7.15107454683453	-11.5493	4.24184696046377e-22	5.69824021887848e-21	39.2967055164083
HIST1H2BK	2.3390905891627	11.5967699069065	11.5391011974623	4.50801046994861e-22	6.03376710445939e-21	39.2360572598899
FCGR3A	4.58648357321307	7.36713180179856	11.5295148369924	4.77313826226321e-22	6.37703399594385e-21	39.1791058691672
CDK5	2.31780836888359	5.99947071820144	11.5256434340776	4.88457756613511e-22	6.51409741904051e-21	39.1561066517429
CD302	-2.19009	8.22972360273381	-11.5215	5.00728757101158e-22	6.65964723649534e-21	39.1313807469372
MIR3658	2.11005460567733	7.10539824805755	11.5152145754735	5.19788818183182e-22	6.90690502717598e-21	39.0941518440941
OLFML2A	-2.96763	6.43325515302158	-11.5089	5.39709307229108e-22	7.15224134143489e-21	39.056674028659
IGSF10	-2.5204	4.43703756510791	-11.4955	5.84608189945124e-22	7.72637915669844e-21	38.9770403643062
CCDC80	-2.75141	6.55996883532374	-11.4809	6.37956306989017e-22	8.40127970286162e-21	38.8900169040147
KLB	-2.84576	3.04158242978417	-11.4803	6.4001531968386e-22	8.42086287015682e-21	38.8868058463336
APLNR	-2.24461	5.64264860827338	-11.4662	6.96066958180028e-22	9.14755280451426e-21	38.8031460350764
ABCA6	-2.03733	3.18304736510791	-11.4601	7.21772731397706e-22	9.45432377612849e-21	38.7670089095242
RUNDC3B	-2.2635	3.93287846978417	-11.4483	7.74606899076286e-22	1.00925109514161e-20	38.6966122154964
TIMM23B	2.21790350300885	6.83549590496403	11.4437324271129	7.95942136600884e-22	1.03248071164536e-20	38.6695372587039
PSMG1	2.27374982203539	8.73767674992806	11.4289920231918	8.69038878732157e-22	1.12432859504161e-20	38.581986706815
NR3C2	-2.74337	4.82687703014389	-11.4262	8.83423971750725e-22	1.14193600843599e-20	38.5656275578092
IGF2R	2.07566714485364	7.86964409338129	11.4128722369898	9.56679520648723e-22	1.22800284067229e-20	38.4862474912596
SLC25A43	2.62429566591559	7.91442815223022	11.4114160090764	9.65019232901324e-22	1.23762876010507e-20	38.4775988309797
GCH1	3.10821975439755	8.6282607005036	11.4027629198966	1.0160955258181e-21	1.29860889119965e-20	38.426208178848
LGALS12	-3.13763	3.05222046136691	-11.395	1.06448521967943e-21	1.35809496441423e-20	38.3798505560989
BC022047	-2.26407	6.64456555215827	-11.3885	1.10609974115608e-21	1.40996592978709e-20	38.3416391749344
SYNPO2	-2.7676	5.35546186395683	-11.3799	1.16429078885808e-21	1.48157763909746e-20	38.2905511843203
APCDD1	-2.45156	6.38174	-11.3768	1.18601884755598e-21	1.50792361766552e-20	38.2721276173585
RGL1	-2.03261	8.28225682683453	-11.3519	1.37597777645854e-21	1.73446239749992e-20	38.1241015569854
PPP1R1A	-3.48156	3.86729229223022	-11.3277	1.58910152202581e-21	1.98948483918248e-20	37.9806208703633
PRIM1	2.37249824652145	6.54094316532374	11.3047223604076	1.82256346177039e-21	2.2740340548852e-20	37.8440472919633
AMIGO2	-3.94627	8.19255032784173	-11.3042	1.82874856669589e-21	2.27981923348548e-20	37.8406718479775
LAGE3	2.25473924062627	8.36811551230216	11.2958118143013	1.92194853737739e-21	2.38968323225043e-20	37.7911469562781
FBXL7	-2.01275	6.08201650589928	-11.2804	2.10661042465719e-21	2.60635506573343e-20	37.6997446978525
HBB	-4.40864	6.64022216043165	-11.2532	2.47766621300447e-21	3.03230919817662e-20	37.5381099696211
HSD17B8	-2.07613	7.29015748151079	-11.2047	3.30713497456102e-21	4.00089960809054e-20	37.250428131557
MEOX2	-2.65054	3.30698745856115	-11.2003	3.39434620909473e-21	4.09966851817078e-20	37.2244975999393
CXCL9	5.99848474421375	8.7286727766187	11.1709924645101	4.04284029106322e-21	4.85503569374583e-20	37.0503
POLQ	2.3204574883322	5.03022699582734	11.1707265612488	4.04924826946772e-21	4.85876791127736e-20	37.0487476237957
ASF1A	2.16371105391422	7.99306074604317	11.1668102329242	4.14481173311659e-21	4.96534281095814e-20	37.0255105343824
HYLS1	2.68725620551395	7.29495329640288	11.1504760408043	4.56830346283894e-21	5.43288625875425e-20	36.9285983732128
COPZ2	-2.03289	5.07562233230216	-11.1345	5.02326695736137e-21	5.94514143193179e-20	36.834024843067
RP1-86D1.3	2.52313927464942	5.88275391956835	11.1162321277301	5.60172013674154e-21	6.60850365170238e-20	36.7254528212433
LPAR1	-2.02414	6.08524139863309	-11.0966	6.29542302683195e-21	7.37957907834768e-20	36.6091572912911
ABHD17C	2.85534867492172	7.08071133971223	11.0649834885653	7.60052073167718e-21	8.81816128703571e-20	36.4215007927682
HLTF	2.05782797100068	9.47341853956835	11.0591347154279	7.86983255567444e-21	9.10908370418197e-20	36.3868177956875
CAPN8	-2.83111	2.73978077978417	-11.0388	8.88048162523963e-21	1.02226216550745e-19	36.2664760396594
CD46	2.25408114996596	9.36894502158273	11.0322017474346	9.23838021522673e-21	1.06180071747684e-19	36.2271219426916
RNASE4	-2.97122	7.47337560007194	-11.0203	9.91629456054832e-21	1.13705299700119e-19	36.1565907506366
CIDEA	-3.54584	3.71634739863309	-11.0063	1.07768122091285e-20	1.23093100197827e-19	36.073705380269
FMOD	-3.63644	7.03003478460432	-10.9982	1.13079150172838e-20	1.28759808816295e-19	36.0257918666937
TGFBR3	-4.68347	8.79496409697842	-10.9599	1.42030203764416e-20	1.59932272681192e-19	35.7987589422196
CMYA5	-2.1723	5.10879430834532	-10.9597	1.42206525066104e-20	1.5994703350254e-19	35.7975233055264
HRSP12	2.23918931359428	6.40922650856115	10.9531875919116	1.47848592966262e-20	1.65786354473897e-19	35.758772834587
RCAN2	-2.38172	6.97973160381295	-10.9519	1.48972640770952e-20	1.66919649168244e-19	35.7512296572899
REEP6	-2.98305	3.3030549947482	-10.941	1.59004778543577e-20	1.77485015503948e-19	35.6863232495788
PSMD12	2.17128282379169	8.64588587517986	10.9281775412022	1.71569513317462e-20	1.90499090842608e-19	35.6105795199791
PUS7	2.21359421596324	8.88085286007194	10.9031793773408	1.99077809252781e-20	2.19059983978229e-19	35.4624827806159
STXBP1	-3.11038	6.6280220428777	-10.903	1.9934267321936e-20	2.19187615967784e-19	35.4611586887946
PLA2G16	-3.06826	6.98033937870504	-10.8971	2.06444146735082e-20	2.26826654655269e-19	35.4262984707156
COL11A1	4.56856080002723	7.59049063978417	10.885471942536	2.21189279151751e-20	2.42665406628258e-19	35.3575948092404
HORMAD1	5.49383181186522	7.10119925294964	10.8799385530015	2.28589722133067e-20	2.4985348767373e-19	35.3248212289142
AREG	-2.30168	4.33550927453237	-10.876	2.34021735479417e-20	2.55411564971346e-19	35.3014334994021
FCER1G	2.71752818055139	8.46453187992806	10.8652501844544	2.49456037522963e-20	2.70918935381407e-19	35.2378304607936
MMP9	3.9377760517563	9.03735815942446	10.8637567870989	2.51681322740784e-20	2.73065889072406e-19	35.2289864693967
IFI6	3.0005660711981	10.0699895120863	10.8582673447396	2.60032807474085e-20	2.81711775161218e-19	35.1964785216281
PROL1	-2.58462	2.83058794884892	-10.8497	2.73701526466425e-20	2.95649858706176e-19	35.1454622621649
NPIPA5	2.08014875765146	6.06334048043165	10.843155467705	2.84481352566819e-20	3.06843879402291e-19	35.1069945643456
LOC100996412	-2.25519	7.67697286719424	-10.8386	2.92295938610512e-20	3.15041954916733e-19	35.0800091924794
MLPH	-4.57279	5.27478337136691	-10.8218	3.22950996828053e-20	3.47066242795578e-19	34.9806951244644
HIST2H2AA3	2.48906442819605	10.0763828930935	10.8182130408438	3.2995734681498e-20	3.54337127436684e-19	34.9593229297006
ANKRD20A5P	-2.39801	3.16610129359712	-10.8109	3.44637825421066e-20	3.69563197645619e-19	34.9159762874712
LRRC17	-2.67853	3.91225123115108	-10.8095	3.47462419618622e-20	3.72050123930543e-19	34.9078484121432
PLA2G7	2.93830565886998	7.39023530151079	10.8028127464637	3.61590946354308e-20	3.8689705691675e-19	34.868160264819
VAMP7	2.61524388562287	8.93458332992806	10.7966421486255	3.75100213483832e-20	4.00769262926158e-19	34.831636383399
SLC26A3	-2.4396	3.27416850201439	-10.7959	3.76856209491943e-20	4.01947270248009e-19	34.8269857547395
CCM2L	-2.00629	3.60600376784173	-10.7823	4.08425489216422e-20	4.34483271512528e-19	34.7468826295386
SKA3	2.08323077891082	5.79560103158273	10.7769787618465	4.21604153099701e-20	4.47855551665721e-19	34.7152609244121
TMED2	2.15073081686181	9.81366004776979	10.7309282878292	5.54303562155092e-20	5.83346057584662e-19	34.4427929511084
LYN	2.32188908415248	8.83791188805755	10.7165026957185	6.03903357035068e-20	6.33281276754082e-19	34.3574633589363
LAD1	2.92339332381892	6.10749111640288	10.7145672021743	6.10887075629561e-20	6.39693486094881e-19	34.3460154584089
SAMD5	-2.03332	3.43409024201439	-10.7135	6.14703090959911e-20	6.43231955096146e-19	34.3398153239276
PPARG	-3.13311	4.21840357280576	-10.7044	6.49020526614206e-20	6.77216811717998e-19	34.2857272476703
TFAP2B	-3.04502	3.38000827625899	-10.6901	7.06435141248686e-20	7.34004557840819e-19	34.2013311146262
TFF1	-4.45681	3.14635800280576	-10.6839	7.32986493327182e-20	7.60518685077949e-19	34.1645971671349
IFI44L	4.48862297540504	10.5342642909353	10.6759530949319	7.68365485375703e-20	7.94427320308039e-19	34.117666245882
EMCN	-2.90471	4.34783232964029	-10.6629	8.30373736018287e-20	8.55534815633117e-19	34.0403982637984
ACTA2	-2.5379	7.41348018028777	-10.6541	8.75082633043589e-20	8.97828683365907e-19	33.9881879315824
NCF2	2.84403696964602	6.53585518143885	10.6455194616459	9.20557541115024e-20	9.4120615818309e-19	33.9377515354641
PLEKHF2	2.08067819909462	8.21092177043166	10.6437151971835	9.30471776806296e-20	9.5052273835404e-19	33.9270869051409
PFKFB3	-2.10861	9.63768842388489	-10.6436	9.30960937788851e-20	9.5052273835404e-19	33.9265636666949
THEMIS2	2.50667777821647	6.27725188273381	10.6132507168777	1.1149222338733e-19	1.13050964526973e-18	33.747046225203
HOXA10-HOXA9	-3.23359	5.80127591784173	-10.6061	1.16355090341166e-19	1.17657691970672e-18	33.7045461141858
PROS1	-2.99772	6.87893135172662	-10.5915	1.26885819915453e-19	1.27431100041966e-18	33.6182953951774
AGR3	-3.97307	3.28905921079137	-10.5868	1.30425137180729e-19	1.30896339107831e-18	33.5909078977787
RARRES2	-2.93688	9.48422464172662	-10.5855	1.31438053171853e-19	1.31823055643678e-18	33.5832066135279
MMP11	3.10812845970728	6.24959893251799	10.576363377231	1.38776852805791e-19	1.3889949720324e-18	33.5291210313747
CXCR4	3.4875282739823	9.05433485582734	10.5700406074977	1.44082099775074e-19	1.44111464333452e-18	33.4917752926722
SERPINI1	-2.22431	6.44864006266187	-10.5648	1.48666605610633e-19	1.48453292369102e-18	33.4605947190916
BRIP1	2.5181044162968	5.17773089482014	10.556398846053	1.56228391611107e-19	1.55205844108659e-18	33.411207997568
TBCC	2.09964275109598	8.18150800769784	10.5179797695046	1.96213194495879e-19	1.92975742322166e-18	33.1843705232591
HBA1	-4.75828	7.46559936482014	-10.5154	1.99274899857623e-19	1.95725440333809e-18	33.168958498186
DSG2	2.59439580662355	9.9083841223741	10.4976320722969	2.21375513492704e-19	2.16709553534114e-18	33.0642702188056
AX746755	-3.55171	5.54139558302158	-10.4706	2.59855421954118e-19	2.53032498507307e-18	32.9047520410427
PRKX	2.19406735739959	7.7922781305036	10.4665710130677	2.6613431678793e-19	2.58804197230429e-18	32.8809880877788
CXCL12	-2.75843	8.83840772496403	-10.4605	2.75834229182031e-19	2.66885160605897e-18	32.8453569924115
MIR21	2.01492236328114	10.5107580181295	10.4424391191054	3.07054013224926e-19	2.94703796395736e-18	32.7386378997172
HOXA3	-2.4671	4.96523777115108	-10.4352	3.20432239271777e-19	3.06943647286816e-18	32.6961921588387
RP1-193H18.2	-2.7249	3.15715921805755	-10.4326	3.25523547373078e-19	3.11617892586075e-18	32.6805027512996
TLCD1	2.09930965205582	5.23654274956835	10.4157250227501	3.59713769267786e-19	3.42565706657802e-18	32.5811026871507
STC2	-2.67699	6.51747737007194	-10.3976	4.00556018455561e-19	3.79986228074821e-18	32.4740705082552
IL4I1	2.28119722039482	5.35201310589928	10.3843293467514	4.33232890915554e-19	4.10192144884225e-18	32.3960243990984
ARHGEF37	-2.38161	6.31908241640288	-10.3819	4.39440575167967e-19	4.15535233667179e-18	32.3818656564836
LINC01279	-3.81383	6.14652826316547	-10.3787	4.47978295196175e-19	4.23336613618311e-18	32.3627158496506
CDCA2	2.43355567661675	5.64703053884892	10.3749142575255	4.58074475202233e-19	4.32322467846313e-18	32.3405360753724
MME	-3.67845	5.58401870877698	-10.3726	4.64446253106713e-19	4.38055232830886e-18	32.3267885336397
RASL10A	-2.96969	2.99736864884892	-10.3619	4.94848097406037e-19	4.65834305505696e-18	32.2636894493305
ETFB	-2.03199	8.25557775028777	-10.3381	5.69649712653184e-19	5.32504934564624e-18	32.1236013513293
GPD1L	-2.83622	6.41479561755396	-10.3307	5.95042972988582e-19	5.54833292673267e-18	32.0802018475129
FPR3	2.97509890138189	6.62509129323741	10.3247557152496	6.16447657383932e-19	5.74427775928078e-18	32.0450345867696
S100P	5.60327478626957	7.35301830654676	10.3037830547653	6.97904756182528e-19	6.47463876828945e-18	31.9215337099614
VMP1	3.64543627201498	8.14326948294964	10.290913816427	7.53119186043749e-19	6.97369419881894e-18	31.8457679687813
RP11-124L9.5	-2.55065	6.2005765381295	-10.2804	8.0137036847813e-19	7.4111657883816e-18	31.7839752546378
HMOX1	2.69513977640572	6.65433005021583	10.2720481844059	8.42034570958013e-19	7.77746235145221e-18	31.7347228082891
EFEMP2	-2.25387	7.93288035661871	-10.2711	8.46982954611377e-19	7.81826334842841e-18	31.728892401014
COL10A1	4.67568622712049	7.86254783258993	10.2558585116573	9.26643741449551e-19	8.48971736487974e-18	31.6394511557161
ERO1L	2.28140269327433	7.49616674884892	10.2417458234554	1.00728948196631e-18	9.2056629689572e-18	31.5564191567999
CX3CL1	-2.50131	7.0607	-10.2382	1.02869493277236e-18	9.38381381363535e-18	31.5354966483864
GGTA1P	-2.79671	7.18122503388489	-10.214	1.18653537986968e-18	1.07503756294285e-17	31.3934684120699
TMEM100	-3.75169	4.69016697539568	-10.2074	1.23387196804989e-18	1.11518090764877e-17	31.354546658576
TMEM200B	-2.45569	6.26873222834532	-10.2009	1.28200376709781e-18	1.15655278572188e-17	31.3165
ND6	-2.0371	9.53540776064748	-10.1807	1.44508948826488e-18	1.29442030723654e-17	31.1973355513343
NPDC1	-2.1773	6.71780163402878	-10.173	1.51259817546025e-18	1.35133391609837e-17	31.151911204558
MARC1	-2.49091	6.57267415669065	-10.1647	1.58853969063577e-18	1.41831836659978e-17	31.1031756920144
SLC39A4	2.48242840437032	8.01145461683453	10.1418757366388	1.8173451800868e-18	1.61379813548962e-17	30.9693063515985
LOC101928625	2.4736496351872	7.63276549266187	10.1280076015113	1.97241801204972e-18	1.74204621424164e-17	30.8878464644992
SERHL	-3.29924	4.36148853122302	-10.1182	2.08939901332664e-18	1.83984579385216e-17	30.8305293085149
LAMP3	4.07536867095303	8.35287092201439	10.112075307195	2.16693223025196e-18	1.90583890238946e-17	30.794282939262
ANKRD30A	-3.44	2.19857033683453	-10.111	2.18096669059048e-18	1.91703716928738e-17	30.7878608050475
MEIS2	-3.18955	6.83690123021583	-10.11	2.19406722361456e-18	1.92740165473014e-17	30.781903227455
CTSG	-2.06681	3.18346819294964	-10.0963	2.3779172596035e-18	2.07898312429587e-17	30.7018554913158
NTN4	-4.05765	6.30664442381295	-10.0748	2.70053846165701e-18	2.34295979793613e-17	30.5752973273351
FNDC1	3.75521337592239	7.94146685546763	10.0511216766072	3.10478877536073e-18	2.67790305446023e-17	30.4365402797389
GAS6	-2.23793	7.76511395776978	-10.0482	3.15838504555579e-18	2.72253530595538e-17	30.4195159754097
SULF1	2.92879276936691	9.16952831294964	10.0279815971972	3.55869334483708e-18	3.05152254607084e-17	30.3008189986663
PTN	-3.8674	5.86613847136691	-10.0148	3.84533896528908e-18	3.28774248466615e-17	30.2237654089809
CACHD1	-2.29285	5.22151307978417	-9.97921	4.7436900280697e-18	4.0277594165669e-17	30.0149441787743
BCL2A1	4.6711003437985	7.56372283654676	9.97728930694631	4.79773495209697e-18	4.07129980978235e-17	30.0036770238075
TEAD4	2.11768442023826	6.98346765690648	9.97193439731358	4.95149423780312e-18	4.19452529707568e-17	29.9723028412657
CCNE2	2.94086415577263	5.95335893064748	9.96552077444498	5.1421347974076e-18	4.3485152568772e-17	29.9347294229462
CHST11	2.03351051675289	5.84902352388489	9.95037275997245	5.62196810487522e-18	4.73525379908913e-17	29.8460028384493
OLFML1	-2.28198	4.88642203244604	-9.93795	6.04860062003501e-18	5.07716915215367e-17	29.7732585674508
CTD-2292M16.8	-2.7552	5.69915091561151	-9.93476	6.16319590506906e-18	5.17041215443486e-17	29.7545931568664
ALOX5AP	3.20171086429544	7.97157414928058	9.9244792439113	6.54781944061248e-18	5.47125684586479e-17	29.6943897730211
STAT1	2.71069816427501	10.2847433283453	9.90588936320307	7.30488642970651e-18	6.06598098728533e-17	29.5855832990328
B3GALNT1	2.07274673710687	6.14684309510791	9.90448261941061	7.36560822694582e-18	6.11295659105543e-17	29.5773510768298
DCN	-2.41247	8.92585590079137	-9.90373	7.39831430752867e-18	6.13664121407012e-17	29.5729451081764
ZIC1	2.96806729695711	4.78488940294964	9.90327482028212	7.41814408954213e-18	6.14962474269869e-17	29.5702832353929
OAS3	2.07256071451327	5.93789128733813	9.89981717871652	7.57061707527231e-18	6.26896485934951e-17	29.5500505185239
TRIM68	-2.27524	5.62946204669065	-9.89844	7.63199919151995e-18	6.31624081488186e-17	29.5420201373941
SAA1	-3.88661	7.88293308489209	-9.89563	7.75953195962598e-18	6.41817915963895e-17	29.5255400835944
CLSTN2	-2.69274	3.75013318345324	-9.88058	8.47786599713923e-18	7.00446807384293e-17	29.4374969116205
HIST1H2BD	2.28424478893125	9.34971887179856	9.88010236287677	8.50164987663002e-18	7.01624389762465e-17	29.4347110854321
RASSF6	-2.31314	4.33915243021583	-9.87354	8.83641256884959e-18	7.2640146427232e-17	29.3963064024578
EN1	4.58183449031995	7.46358656230216	9.83893229625399	1.08303357625712e-17	8.82429626078224e-17	29.1939817074506
PLLP	-2.25035	3.53667008438849	-9.83193	1.12852175918384e-17	9.17968279583631e-17	29.1530721576276
LOC645166	-2.26325	7.55104544589928	-9.81813	1.22390225878419e-17	9.9062743024077e-17	29.0723975367969
AGR2	-3.64491	4.07204341453237	-9.8133	1.25912875392458e-17	1.01857981560613e-16	29.0441835705287
SERPINH1	2.01079775910142	9.08504169956834	9.78128379381942	1.51964200960117e-17	1.21993943878725e-16	28.8572066518917
SLAMF8	2.9181686397209	6.58980083057554	9.77898754456908	1.54027242015242e-17	1.23448180957561e-16	28.8437998361399
TPD52	2.07771528620149	8.62985435223022	9.7687297125608	1.63589638450041e-17	1.3065236211845e-16	28.7839
TNFSF13B	2.97527788093941	9.24341639460432	9.71539284450656	2.23713804130405e-17	1.76135740011334e-16	28.4727340911181
AKR1C2	-3.53572	5.7826547618705	-9.71044	2.30307079864328e-17	1.80939761837914e-16	28.4438589572466
VEGFA	2.16266347354663	8.40488700057554	9.70740879252963	2.34439174794623e-17	1.83598296303257e-16	28.4261810540695
CFH	-2.20852	7.98201544805755	-9.69111	2.5795912196121e-17	2.00842525258323e-16	28.3311407790293
OAS1	3.39162854163377	7.77714334906475	9.68540775346072	2.66720938671447e-17	2.07335394934515e-16	28.2979369241275
LOC100190986	2.72851183464261	9.08335776064748	9.68171858376994	2.72552132589922e-17	2.11533212868815e-16	28.2764383098255
PDGFRL	-2.81276	7.26260491561151	-9.67514	2.83272912280429e-17	2.1950668881604e-16	28.2380867688069
MMP1	5.67063182028591	7.61069492158273	9.66502137227481	3.00574394980846e-17	2.32546338271309e-16	28.1791555758702
CAV2	-2.30053	7.3079551166187	-9.65693	3.15168731764051e-17	2.43326126783541e-16	28.1320260734757
PRPS1	2.00526115294758	5.66249476374101	9.62435283392245	3.81432124715045e-17	2.91428395027484e-16	27.9423489059794
AX747132	-2.45501	4.42778606906475	-9.62131	3.88278515404384e-17	2.96198164885945e-16	27.9246664937187
FHL1	-3.12739	5.27466226856115	-9.61285	4.07996625679962e-17	3.10435882164656e-16	27.8754305676998
TSPAN7	-2.05991	3.94134777906475	-9.6072	4.21724574759434e-17	3.20219232294128e-16	27.8425379433443
AKR1C1	-2.36051	4.89367341892086	-9.60176	4.35384604730572e-17	3.2991083558663e-16	27.8108544429717
GRAMD1C	-2.79482	6.17037054438849	-9.59923	4.41863323172995e-17	3.33960662580904e-16	27.7961735571798
LTBP2	-2.30426	7.63627434021583	-9.58924	4.68471410312373e-17	3.53345521210506e-16	27.7380558154849
STEAP4	-2.41567	3.95841178230216	-9.58612	4.77098301064159e-17	3.59484047419018e-16	27.7199198839719
OSTC	2.08705808253233	9.7871016789928	9.55475293640123	5.73191092166244e-17	4.28815673270509e-16	27.5375509592108
TMTC1	-2.49885	4.42568329223022	-9.55188	5.82907030358887e-17	4.35862885118024e-16	27.5208462529715
TMEM158	3.18578805290674	9.11121358625899	9.52571759523294	6.79232167644705e-17	5.04049153439163e-16	27.3688600618927
STARD4	2.27081230816201	5.30371522215827	9.52163033932416	6.9565201094546e-17	5.15454683298943e-16	27.3451224376351
MXRA8	-2.50308	8.25319822388489	-9.5182	7.09720088469747e-17	5.25085872489451e-16	27.3252263139865
LOC101929886	-2.52698	5.44994596942446	-9.50953	7.46635785840332e-17	5.51566416203071e-16	27.2748365842878
CPE	-3.15248	7.1221241828777	-9.48448	8.64255542479642e-17	6.33686969717518e-16	27.1294652737249
AKR1C3	-4.65812	6.7722992542446	-9.47582	9.09105749187648e-17	6.65577520899539e-16	27.0791920687324
TP63	-2.07059	3.40320648625899	-9.47106	9.34692865164254e-17	6.82952012596194e-16	27.0516112782186
TCEAL7	-2.42021	3.10437036669065	-9.43711	1.13953202646837e-16	8.261538717169e-16	26.854718740123
WLS	-3.16822	5.14181718194245	-9.43479	1.15504443407259e-16	8.35661877289962e-16	26.8412842287796
ACSS3	-2.18691	4.00953243928058	-9.42671	1.210787236024e-16	8.74701691657574e-16	26.794454742139
EGF	-3.16546	3.80721938366906	-9.42209	1.24386110611317e-16	8.96834822003148e-16	26.7676784439684
LCP1	2.77035241534377	8.81242533798561	9.4006069260129	1.40980643730199e-16	1.01005256332833e-15	26.6432548656351
GAL	2.70007265622873	4.62003558309353	9.35251934703704	1.86564389655702e-16	1.31551125905215e-15	26.3649294069908
HIST1H2BG	3.41755575386658	8.38637	9.34754289362454	1.92049211583279e-16	1.35159681746683e-15	26.3361448587167
RGS1	2.58753918220558	7.72115498971223	9.33392467576131	2.07893635622723e-16	1.45753237965398e-15	26.2573931027679
HMGCS2	-2.11852	2.39781969618705	-9.32223	2.2253036436164e-16	1.55940721299211e-15	26.189806909833
LINC00086	-2.36983	3.72267126942446	-9.2889	2.70148065246644e-16	1.87967389632625e-15	25.997194087351
ZBTB20	-2.00803	7.99881623223022	-9.28588	2.74931924801488e-16	1.91205608353912e-15	25.9797585534766
CNN3	2.90723268790333	8.02612169863309	9.2616658957236	3.16476137335624e-16	2.19269560940819e-15	25.8399825663784
TENM2	-2.73111	4.27051172251799	-9.24234	3.54084676260056e-16	2.44521045430432e-15	25.7285
POLE2	2.57209147177672	5.29437959446043	9.23465594457478	3.70236349240735e-16	2.54838231410535e-15	25.6841546320974
TWIST1	-2.66299	7.44585358676259	-9.22805	3.84704288958399e-16	2.63810025446414e-15	25.6460830352924
RBP7	-4.22123	8.05610873014388	-9.21058	4.25779650606274e-16	2.91298968209859e-15	25.5453314329175
HIST2H2BE	2.79272344644656	7.30051650582734	9.18897393331286	4.82636733187677e-16	3.28518752784197e-15	25.4208536048934
PLAT	-3.29246	7.18840087589928	-9.18512	4.935330810714e-16	3.35625291113821e-15	25.3986825741291
MPV17	2.01764120995235	7.13740179201439	9.16454659129448	5.56079010401889e-16	3.75557397713165e-15	25.2801914857631
ALDOC	-2.29962	5.15511076546763	-9.15921	5.73558670013349e-16	3.87007529725322e-15	25.2494576548553
UGT2B28	-2.81071	2.61634643086331	-9.1563	5.83291204901069e-16	3.93068118433541e-15	25.2327489230295
PRKCD	2.04401719561607	6.95258769007194	9.15320987084738	5.93845431802718e-16	3.99597179727213e-15	25.2149418481959
BOK	-2.27355	6.61846593330935	-9.12403	7.0319989446326e-16	4.69959693426354e-15	25.0471080606232
RERGL	-2.97128	3.81920489280576	-9.1051	7.84672580308638e-16	5.22039511969457e-15	24.9382593143839
EFCAB4A	-2.81216	6.2161029205036	-9.09188	8.47070841213214e-16	5.60261635003691e-15	24.8622863288174
LPL	-4.86277	8.82934667870504	-9.09152	8.4881090167695e-16	5.60656927114838e-15	24.8602488691776
LOC101930052	-2.38801	3.61196255971223	-9.08809	8.65844538504238e-16	5.71139298404924e-15	24.8405217788691
ICAM1	2.5052116048128	5.61640926143885	9.0842147088143	8.85466486246668e-16	5.83821006583506e-15	24.8182727206114
CBS	2.3669379457454	5.36854504388489	9.03755413419426	1.15966201889358e-15	7.53140886818267e-15	24.5504471304672
EFEMP1	-3.03698	6.74754676546763	-9.01874	1.29278068782803e-15	8.32980746909936e-15	24.4425713285064
TLR1	3.02347986383254	7.00307384848921	9.01424102860942	1.32682483277034e-15	8.52305497944056e-15	24.416767977537
C11orf52	-2.96342	5.80039944676259	-9.00934	1.36494739791594e-15	8.75266574020747e-15	24.3886481136564
CTSV	2.26186559330157	7.84319055122302	8.95495372040676	1.86798029741585e-15	1.18187683364218e-14	24.077223670935
BOC	-2.22691	7.00794592035971	-8.94571	1.97024711064314e-15	1.24444222265118e-14	24.0243201840535
CPXM1	-2.55721	5.0455898171223	-8.92098	2.27186775316652e-15	1.42274389323142e-14	23.882945408139
ZNF165	2.48719745432947	5.4663043181295	8.91295726604802	2.37934211524978e-15	1.48625600181682e-14	23.837072212395
MYBPC1	-4.90481	4.58811864057554	-8.90061	2.55466041894105e-15	1.58701541553034e-14	23.7665147713329
GPR116	-2.05035	6.42963807410072	-8.8975	2.60070930635048e-15	1.61222076283782e-14	23.7487853403477
INHBB	-2.77861	6.99644487503597	-8.8742	2.97384125549314e-15	1.8334951760731e-14	23.615736102518
ASNA1	2.10494325366236	7.69412944935252	8.86738903724164	3.09269485983805e-15	1.90040677885624e-14	23.5768476089084
DUSP4	-2.2103	6.22853686741007	-8.86423	3.14939465800696e-15	1.93282774280269e-14	23.5588194189184
LINC00312	-2.08602	4.73384756093525	-8.83154	3.80029019286586e-15	2.31683944138982e-14	23.3724003421523
ANXA1	-2.13348	8.84715474496403	-8.82532	3.93865746286858e-15	2.39722421768558e-14	23.3369152244819
SLC7A11	2.08253330279782	4.71601641093525	8.80327286561272	4.47007421168111e-15	2.70834990199922e-14	23.2113361989685
PLOD2	2.14802158926481	9.15949224755396	8.78517768335986	4.95917232217906e-15	2.99237270899353e-14	23.1083165146658
PHYHD1	-2.37033	3.91556517266187	-8.7712	5.37319752365889e-15	3.22369955749103e-14	23.0287641496064
RASGRP1	2.57420929748127	7.70931687625899	8.74902311652852	6.10147436691362e-15	3.64134605204983e-14	22.9026644474884
SPATC1L	2.53946243702519	5.41376256316547	8.74814622739383	6.13221008302741e-15	3.65820620147539e-14	22.8976796462531
SPP1	2.27880748561606	7.8220003718705	8.72178863901375	7.13153675573266e-15	4.22016140091045e-14	22.7479145181438
LINC00511	2.40952886788291	4.78697053410072	8.71735327548761	7.31494525988562e-15	4.32174715334254e-14	22.7227256247149
IQCG	2.51899973993873	5.75566031323741	8.7117563627871	7.55309408862586e-15	4.45529664530603e-14	22.6909455709067
SETBP1	-2.58518	5.80011619158273	-8.69817	8.16362658897578e-15	4.79429893376507e-14	22.613841493016
FCGBP	-3.51404	5.30203448748201	-8.69329	8.39484008589881e-15	4.92811924181372e-14	22.5861387528665
AQP1	-2.83015	7.71475745877698	-8.69246	8.43467205298731e-15	4.94952876190244e-14	22.5814434973442
TM7SF2	-2.21512	5.8793391133813	-8.67225	9.46837709990609e-15	5.53405780237862e-14	22.4667763119594
GNAI1	-2.19724	7.3800842681295	-8.66404	9.92282088609667e-15	5.78130953328062e-14	22.4202793037197
CCL4	3.14834638733832	7.68270160539568	8.63460460097954	1.17400850281862e-14	6.7863868029048e-14	22.2534887355401
DDIT4	2.04132746865894	10.1704542659712	8.62230861072957	1.25937434135569e-14	7.26843137114068e-14	22.1838780329294
AK021977	-2.28729	4.87318160582734	-8.59722	1.45312732844284e-14	8.31819349014928e-14	22.042
ANKRD22	2.81937923339006	5.96499616438849	8.59548042812038	1.46765264732626e-14	8.39807614713741e-14	22.0321022704717
CLU	-2.69346	8.44862430453237	-8.59443	1.47650783246864e-14	8.44546418703802e-14	22.0261371072144
CIART	2.3565245651872	5.79671070913669	8.58878430084554	1.52476938271409e-14	8.70460628991837e-14	21.9942427757611
PMAIP1	2.65209439877467	8.0907298528777	8.58188947677669	1.58589050939796e-14	9.03252068466775e-14	21.9552693818658
PTGDS	-2.47157	7.13651382215827	-8.57888	1.61336675219636e-14	9.18545966457348e-14	21.9382365640884
PARP9	2.12774654319264	8.03425124460432	8.57252268866326	1.67284468886051e-14	9.50570912932972e-14	21.9023385927135
TNFAIP3	2.03793020002722	8.82264230381295	8.5706927759069	1.69037762011797e-14	9.59792892441067e-14	21.8920000311746
SERPINA5	-2.37351	3.92961063899281	-8.56587	1.73748868041843e-14	9.85402382195707e-14	21.8647429328693
MMP12	4.93120299189925	6.97016879460432	8.56449	1.75114419659889e-14	9.92764574760318e-14	21.8569803786026
PLEKHH2	-2.04143	3.98891196244604	-8.55483	1.85019089164644e-14	1.04649867451827e-13	21.8024260782676
IGF2	-2.1706	4.69305242755396	-8.53632	2.05583529657897e-14	1.15482880852851e-13	21.6979276828308
CCL2	2.84698139730428	9.01727585669065	8.53382772993202	2.08519525922262e-14	1.1704281281561e-13	21.683868248498
CYBRD1	-2.05672	7.52242802553957	-8.50166	2.50381527958881e-14	1.39635122581008e-13	21.5024827718233
GBP5	3.1432672335194	6.85876599374101	8.49260960714049	2.63595969570201e-14	1.4650522687739e-13	21.451494780801
KIAA1804	2.01624409813478	7.02340480661871	8.47099208497655	2.98034969091963e-14	1.64528265839557e-13	21.3297659653022
CA12	-2.05421	4.54536195611511	-8.45853	3.1988663434931e-14	1.75997418442634e-13	21.2596269014244
WIF1	-4.80517	4.67350346093525	-8.45603	3.24457080656172e-14	1.78378700466797e-13	21.2455642664033
CXCL11	4.01324372530293	7.85631843517986	8.44673863716206	3.42018928561837e-14	1.87543563695193e-13	21.1933129395088
CITED1	-2.77104	3.26028027589928	-8.44453	3.46337069961738e-14	1.89487948013625e-13	21.1808765765804
MICB	2.57111992015656	7.39136399115108	8.43844961159402	3.58484354904089e-14	1.95842862977844e-13	21.1467068194174
CCDC77	2.12691117604493	5.93443135625899	8.42178942832441	3.9399837165483e-14	2.1444872554063e-13	21.0530777783433
FOSB	-2.93403	4.84187182172662	-8.42086	3.9607330418496e-14	2.15418812616002e-13	21.0478716843732
RASD1	-2.48665	6.77871752107914	-8.37227	5.21543079651394e-14	2.793262554277e-13	20.7751316290998
RDH10	2.44132878447243	6.27809716100719	8.35652282995083	5.70124900325804e-14	3.04238815059689e-13	20.6868701205059
RSAD2	3.05001537371001	9.26806984323741	8.3542929480877	5.773590942579e-14	3.0787605739801e-13	20.6743750447996
PWAR6	-2.07365	5.10209586705036	-8.33946	6.2785545247183e-14	3.34318836410226e-13	20.5913
ADAMDEC1	3.93355046132743	8.04815498258993	8.33430457679625	6.46415817843334e-14	3.438092152221e-13	20.5624206083945
CCL3	2.33608147873383	6.89253826705036	8.31283606656407	7.29744020575484e-14	3.86336613266194e-13	20.4422763260798
TDO2	2.29692067856365	4.10504276633094	8.28232978738673	8.66810064917017e-14	4.54326969945648e-13	20.2717344884925
NUAK1	-2.29631	7.71820459359712	-8.26485	9.56552501723422e-14	4.99408598683473e-13	20.1741325503587
TNMD	-2.92028	2.92459697208633	-8.26226	9.70638978800162e-14	5.0586611273893e-13	20.159649685649
USP18	2.23491759524847	7.71763643589928	8.24419773384018	1.07458639434855e-13	5.57474823255591e-13	20.0588632017604
SOX11	3.40977572410483	5.12912923683453	8.24204629599674	1.08768284817172e-13	5.63276629392623e-13	20.0468629292492
ABI3BP	-2.33756	4.63555777647482	-8.16855	1.64423114297651e-13	8.35335235267191e-13	19.6375595449772
PPL	-2.37083	9.14891289446043	-8.16586	1.66925559234354e-13	8.47756125770058e-13	19.6225997420785
TGFB1I1	-2.54417	7.70974706172662	-8.10398	2.36146418342029e-13	1.18097273004405e-12	19.2790633789086
CT83	3.88471632628319	5.92772354007194	8.0841515494533	2.63863915067879e-13	1.31378708878741e-12	19.1691738844688
ALDH2	-2.15039	9.8311397423741	-8.05868	3.04253797362486e-13	1.50825880759861e-12	19.0281570691567
KRT15	-3.66028	10.1734727078417	-8.04475	3.28883267174578e-13	1.62542743961441e-12	18.9510930769419
PKDCC	-2.2049	6.06879575395683	-8.04245	3.33127316528308e-13	1.64492231015894e-12	18.9383994811979
NMU	2.48364252335602	5.44513938827338	8.01300389665965	3.92638495073271e-13	1.91989922383387e-12	18.775687942889
FZD6	2.11614387646017	9.23477260316547	7.98358442232528	4.62610461982307e-13	2.25157482041835e-12	18.6133573889549
S100A8	3.40245728702519	6.42981466604317	7.97033265100876	4.98043761809735e-13	2.4089022027348e-12	18.5403096339855
EPSTI1	2.53596669192648	7.98398058690647	7.96667880063499	5.08278593907769e-13	2.45517904793441e-12	18.5201765045357
FAM107A	-2.26567	4.54229720345324	-7.96468	5.13972192725316e-13	2.4818670362397e-12	18.5091514083914
VCAN	2.36901578804629	9.58498682503597	7.95286779896752	5.48885109284499e-13	2.64524892438484e-12	18.444107655368
NFE2L3	2.32742940582709	6.9972734328777	7.95082789197375	5.55149509952569e-13	2.67083825778913e-12	18.4328763753769
MIR155	2.74670148998638	5.6112153728777	7.92999864845151	6.23317116779304e-13	2.97185813158734e-12	18.318257440004
PSAT1	2.96195395682097	7.76866056143885	7.91340921810705	6.83496861871991e-13	3.25141334324437e-12	18.2270508868503
CMPK2	2.68134586061266	10.5832623451799	7.88991630575401	7.78700041586447e-13	3.67933270612235e-12	18.0980145524186
KIT	-3.4381	7.46008695223022	-7.87752	8.3411955093038e-13	3.92858034176199e-12	18.0299890254388
PRAME	3.69920948057862	5.39662817043165	7.87012081009929	8.69048705023189e-13	4.08525034612274e-12	17.9894007943287
CD163	2.18090940533015	7.60413918964029	7.86867966901633	8.76018298766543e-13	4.11669882308963e-12	17.9814976570303
TF	-2.62256	4.46084862870504	-7.85837	9.27516730697612e-13	4.34348946145136e-12	17.9249805100409
ARL9	2.59660256155207	5.10729047223022	7.83131137652715	1.07742004859972e-12	5.01196062418124e-12	17.7767678370351
NTRK2	-2.387	3.99242738194245	-7.82071	1.14251067740754e-12	5.3080418755037e-12	17.718739849606
OLFML3	-2.0446	8.10811320496403	-7.81351	1.18891920565401e-12	5.52016949380131e-12	17.6793528685025
FMO2	-3.51689	6.57544995172662	-7.78189	1.41585476947302e-12	6.52037215231506e-12	17.5065607285106
PPAP2C	2.24886041378489	7.43111539136691	7.72524226920934	1.93478944727246e-12	8.78971179259837e-12	17.1977365044658
HTRA1	-2.36896	9.32819756179856	-7.71066	2.09651039090503e-12	9.4829254947142e-12	17.1183559623556
IL32	2.57933	8.57160760345324	7.66051380622745	2.76156174699391e-12	1.23282212252854e-11	16.8459399912467
HRASLS	2.06935444550034	4.90907981748201	7.61186521513159	3.60549793647486e-12	1.59410649005163e-11	16.582333260968
AIM2	2.68727237048332	5.79047475309352	7.60775977288063	3.68744506068313e-12	1.62838193246664e-11	16.5601192480995
GATA3	-2.73483	7.66902013258993	-7.57406	4.43381444498709e-12	1.94514451947393e-11	16.3779383487995
S100B	-2.74984	4.83564955827338	-7.56654	4.61962967338206e-12	2.02485286338803e-11	16.3373652797777
GZMB	3.48100901623553	5.37810447374101	7.54473940614998	5.20349409625542e-12	2.2706296259386e-11	16.2197514682674
PRIMA1	-2.31302	4.99480547201439	-7.54065	5.32077802336244e-12	2.31631622820713e-11	16.1977259904366
PVRL4	2.45529817238257	5.85025290834532	7.50762202173697	6.37030850011961e-12	2.75286328286648e-11	16.0198411450622
ANKRD35	-2.91254	5.56745426208633	-7.47829	7.47265292637478e-12	3.21038427297975e-11	15.8621595367207
GBP1	2.14223504048332	9.89387555172662	7.46918117790873	7.8519665609156e-12	3.36450825600583e-11	15.8132453376077
IFI44	2.5722	8.5999653357554	7.46896764270921	7.86108350545546e-12	3.36743475271518e-11	15.8120989859092
C19orf33	-2.46016	4.58987308834532	-7.45183	8.6279089201448e-12	3.67879244226157e-11	15.7201538064204
HCK	2.08190503624915	7.4565571618705	7.44841443169187	8.78948652584464e-12	3.74118560624489e-11	15.7018262387831
LAMB3	-2.8741	7.05109709964029	-7.44013	9.19351881752252e-12	3.90300396627405e-11	15.6574336391603
UGT8	3.1853524201838	5.2862221618705	7.43850875582743	9.27491665103687e-12	3.93642542096327e-11	15.6487268078629
FAM3B	-3.38974	4.13124724978417	-7.40357	1.12089137676129e-11	4.72050450230449e-11	15.461666811637
ARNTL2	2.63807435775357	5.14872821172662	7.38384302214934	1.24716903254226e-11	5.22986888810018e-11	15.3562437254803
VANGL2	2.20066936680735	6.15624521244604	7.37266272966107	1.32489802664791e-11	5.5431866002663e-11	15.2965410494907
EVA1C	-2.22999	8.21208961230216	-7.37008	1.34349132544502e-11	5.61169247889645e-11	15.2827796672277
C9orf152	-2.51658	3.2833188076259	-7.34391	1.54750179091035e-11	6.41799123030229e-11	15.1431915872856
HLA-DQA1	2.25233100837985	6.98435185230216	7.3370526133673	1.60585017842975e-11	6.65061383319866e-11	15.1066493658177
IRX2	-2.33038	7.09530443589928	-7.3363	1.61237469556047e-11	6.67388041685038e-11	15.1026461016342
ERP27	3.91433411631041	5.81593704258993	7.32852897804926	1.68140503092404e-11	6.94788837224098e-11	15.0612573327139
GRP	-2.45931	4.95824747093525	-7.32292	1.73305475779616e-11	7.14327133231603e-11	15.0313870209816
COL12A1	2.14499863829135	7.28581739064748	7.29690250595756	1.99377480435984e-11	8.18125597675305e-11	14.8930383812762
FAP	2.15791727193329	7.28104415460432	7.2935408046377	2.03017954802155e-11	8.32367961167398e-11	14.8751768693361
SCGB2A1	-2.83516	3.14694604532374	-7.26636	2.34974443577246e-11	9.56199207514591e-11	14.7308868083565
CDC42EP5	-2.36965	7.49046471561151	-7.26341	2.38728190691174e-11	9.70937887167447e-11	14.7152441646226
ADRB2	-2.06278	3.16318857057554	-7.26183	2.40764416605482e-11	9.78949048793845e-11	14.7068614626019
CXCL14	-3.12696	6.40577500043165	-7.24532	2.63075614855707e-11	1.06496075818548e-10	14.6193965664485
CCL8	2.65554474607896	10.0700477153237	7.24451403804036	2.64221359852321e-11	1.06901101431869e-10	14.6151077683049
SRD5A1	2.20605048922396	6.4974754247482	7.23740439164805	2.74495779851416e-11	1.10844798868689e-10	14.5774596285356
CADPS2	-2.00844	5.96207399388489	-7.23481	2.78336999937182e-11	1.12211271907862e-10	14.5637455371176
SPRY2	-2.31631	7.07605814093525	-7.20889	3.19830050014074e-11	1.28271801317276e-10	14.4266236006028
LOC729680	2.08331351414567	7.67382010654676	7.2055380209683	3.25619217266974e-11	1.30451475804671e-10	14.408922831313
RARRES1	3.56056958451327	9.03694556294964	7.19395640953816	3.46444583678395e-11	1.38606076236332e-10	14.3477536618784
IDO1	4.0165218410211	7.19835783971223	7.16335572794937	4.08020668211798e-11	1.6240303590382e-10	14.1863519033757
ALDH1A1	-2.68879	6.58507093079137	-7.11195	5.36712660691746e-11	2.11227492738962e-10	13.9159348949956
GPR84	2.01437834245065	4.4293815181295	7.10158902835781	5.67144928731679e-11	2.22549967636368e-10	13.861540987649
TLE2	-2.13011	5.91526144841727	-7.08559	6.17505366617779e-11	2.41218665765815e-10	13.7776428771562
LOC730101	2.20986621918312	6.08008512489209	7.08024067985882	6.35327987869627e-11	2.47720708829569e-10	13.7495836370625
IRX1	-3.99533	7.80232194956834	-7.05055	7.43798928494608e-11	2.87577511140392e-10	13.5941525285316
ISG15	2.23197038585431	11.2673324376978	7.04351899939738	7.72065904817498e-11	2.98271485610811e-10	13.5573768665264
MX1	2.14505805161334	11.1507305945324	7.03374899208433	8.13102000388341e-11	3.1313891581788e-10	13.5063192109219
CD274	2.30532857613342	4.62527726748201	7.01459168804527	8.99922765820629e-11	3.44592012514359e-10	13.4063022166568
AK021804	-2.34312	7.77741573784173	-6.99215	1.0133234114649e-10	3.86406645609888e-10	13.2893118963596
LGR6	-2.4306	4.95698352309353	-6.98625	1.04542554829159e-10	3.98132445615548e-10	13.2585700218634
KLHDC7B	3.51669867874064	5.51480075280576	6.97436489316495	1.11313914901631e-10	4.23153826257864e-10	13.1967116917225
ECI2	-2.0262	7.09361346690647	-6.94993	1.26628558671175e-10	4.78652700722903e-10	13.069671847272
S100A9	3.38346895147038	8.28807682856115	6.93525982131192	1.36801335917156e-10	5.15517294268823e-10	12.9935252116676
RSPO3	-3.02496	5.41000560604317	-6.92972	1.4084629193526e-10	5.29810923904659e-10	12.9648115948672
KRT14	-4.94909	9.65847324755396	-6.92262	1.46216043607908e-10	5.48468486634198e-10	12.9279434227954
IGSF9	2.00151831123213	6.18336053345324	6.90763990096894	1.58196175554349e-10	5.91448017442022e-10	12.8503505863989
COMP	3.05149662737917	6.03310037402878	6.83531582101285	2.31151051616702e-10	8.52087364284602e-10	12.4767773107617
LOC101060264	2.17979348132743	4.33080757654676	6.8206250363489	2.49604790526692e-10	9.16579539991183e-10	12.4011344779201
SMOC2	-2.03874	6.91842144345324	-6.77101	3.23344883624586e-10	1.1745883843091e-09	12.1462636604778
RTP4	2.80349815675289	7.57304374884892	6.71913719645705	4.23424479334103e-10	1.51606970068969e-09	11.880819258762
ISLR	-2.16063	7.45752220769784	-6.69068	4.90742460083415e-10	1.74311248246275e-09	11.7356125305311
TMSB15A	2.24328613948945	7.16396643323741	6.64839055900832	6.10676350487716e-10	2.14684525029385e-09	11.5204732166223
LRP2	-2.629	5.00777874467626	-6.63542	6.52944514429595e-10	2.28670363604827e-09	11.4546327423194
AZGP1	-3.84681	9.70483505302158	-6.53731	1.08110625822714e-09	3.69821734197915e-09	10.9587221939972
LYZ	2.73794324285228	10.169929147482	6.51184444097196	1.23155546470051e-09	4.19338369722147e-09	10.8306320472294
CD38	2.7022866368482	5.90594863784173	6.49830122237056	1.31977729665761e-09	4.48133790098938e-09	10.7626251171581
SFRP4	-2.42269	6.62366087323741	-6.49641	1.33258480322369e-09	4.5237828125115e-09	10.753132520631
IL2RG	2.35360623810755	7.70792070618705	6.47803936775189	1.46350855807593e-09	4.94429474542265e-09	10.6610225891448
SELENBP1	-2.14229	7.65211880568345	-6.40414	2.13081578720755e-09	7.09452755202549e-09	10.2919024851189
MUC16	3.05702938605854	5.67049303589928	6.36608797128968	2.58333565356277e-09	8.5202622821247e-09	10.1027521440493
DLK1	-2.33301	4.02405159223022	-6.36598	2.58472813267141e-09	8.52294564329701e-09	10.1022229203642
THBS4	-2.29516	5.27118194071942	-6.34924	2.81272114547029e-09	9.23955676589894e-09	10.0192100719517
COCH	2.22672461747447	5.93310202294964	6.32360978397957	3.20073009933505e-09	1.04326653204583e-08	9.89232418513889
SYNM	-2.60758	10.2510738194245	-6.32087	3.24516827666521e-09	1.05751687776321e-08	9.87878697266212
PRKAR2B	-2.12029	7.09669083208633	-6.29333	3.72739633067692e-09	1.20691568455149e-08	9.74278092962151
ENPP2	-2.47246	7.1835063081295	-6.28981	3.79388605282867e-09	1.22709543839623e-08	9.7254256459335
UCHL1	2.37076167255957	5.15213864122302	6.27854206764645	4.01459226823432e-09	1.29535047041889e-08	9.66992483752695
SFRP1	-2.70953	8.31822709913669	-6.27445	4.09785649745818e-09	1.32019357414765e-08	9.64977674410315
C5orf46	2.52993721691627	6.84415426582734	6.25399116870122	4.54034028526533e-09	1.45677983002066e-08	9.54914630075217
OASL	2.2504806430633	5.92470419079137	6.24155857846842	4.831840128677e-09	1.54549602899221e-08	9.48808553451966
AGPAT9	-2.03874	5.53369867618705	-6.1665	7.02539498581439e-09	2.21440570276483e-08	9.12090223693749
SELL	2.29606937643294	5.0757091428777	6.14761529445201	7.71617790338361e-09	2.42177120595858e-08	9.02893026292137
APOBEC3A	2.00304163118448	5.35756986201439	6.10755158190688	9.41029345502581e-09	2.92356510948185e-08	8.83433063292394
FMO1	-2.0078	6.35707740676259	-6.05947	1.19305550125414e-08	3.66097460295221e-08	8.60175471776618
GPX3	-2.39043	7.69908578539568	-5.98071	1.75595251284181e-08	5.27287147594737e-08	8.22313938529603
PPP1R14C	3.09350224954391	6.81546642561151	5.94269803354213	2.11399521307893e-08	6.29028931329042e-08	8.04143857040904
RASD2	2.02878815571137	5.5636397552518	5.93480372814398	2.19687247278723e-08	6.52502590616227e-08	8.00379190780493
VASH2	2.11774874670524	4.98576850877698	5.89459825204096	2.67098942752322e-08	7.86971729866408e-08	7.81252387112082
TRIL	-2.00869	5.44131007633093	-5.89064	2.72274517253116e-08	8.0141897591316e-08	7.79374286915815
TCN1	-2.07974	2.8503070905036	-5.81416	3.94015258455374e-08	1.13590888001536e-07	7.43219515086295
VGLL1	2.36724906613342	5.84711690755396	5.80256525759358	4.1661223650464e-08	1.19800428868317e-07	7.37766139929849
CYYR1	-2.00494	6.79803821014388	-5.79673	4.28458855792238e-08	1.23110845703145e-07	7.3502443698786
EGR3	-2.02151	7.91068439985612	-5.68921	7.16402154795496e-08	2.00715298288375e-07	6.84785032123985
MSLN	2.70936932047651	4.82674100294964	5.62288355393381	9.81046983750049e-08	2.70942688834215e-07	6.54084364074745
KIAA1324	-2.06693	4.06367299942446	-5.59786	1.103984093869e-07	3.03415303603383e-07	6.42560162665529
F13A1	-2.09928	6.74739065482014	-5.48894	1.83887960352486e-07	4.9513212148311e-07	5.92787815084451
PGBD5	2.83869703411164	4.47237627892086	5.4044098877327	2.72119620244618e-07	7.20449050325753e-07	5.54594676660693
CCL20	2.84105259368278	5.02103829561151	5.38209398028607	3.01599782469808e-07	7.93646755550132e-07	5.44576447627257
CRYAB	-2.62584	10.2855381079856	-5.37508	3.11500086088297e-07	8.1823653300232e-07	5.41431131082972
MARCO	2.4593974260177	5.69070280280576	5.33886461586476	3.67832776070522e-07	9.60213113845089e-07	5.25247223422303
FOXD1	2.20509699198775	5.05037135258993	5.32673545328089	3.88835938542222e-07	1.0116330664706e-06	5.19842393117005
ST8SIA6-AS1	2.49002071720218	5.09238408482014	5.27842567461797	4.84718401547381e-07	1.24785959538068e-06	4.98396341366473
IL12RB2	2.19543734320626	4.72741812151079	5.24623866545764	5.6101173584038e-07	1.43199996303362e-06	4.84180081437972
CXCL8	2.11022023729067	4.68075642129496	5.21824472715927	6.36783119825143e-07	1.61619010686267e-06	4.71863
ART3	3.08475997672566	6.11039796345324	5.1738600596703	7.77777183381901e-07	1.95446551816551e-06	4.52426120819043
PCOLCE2	-2.80683	6.63848474122302	-5.10929	1.03850823578435e-06	2.571036952321e-06	4.24349688797343
CLIC3	2.06210673621511	4.39884660251799	5.07669228208722	1.20064273069321e-06	2.95454837439348e-06	4.10269322833075
LEMD1	2.05410914521443	4.42656848302158	5.07137042405599	1.22935358943365e-06	3.02267416453433e-06	4.07976250088473
CSF2RB	2.21265664729067	7.71760831395683	5.02629373049419	1.50084257353163e-06	3.65540201986869e-06	3.88620376014625
H19	-2.08928	6.67253317359712	-5.01496	1.5777611810282e-06	3.832598229381e-06	3.8377390300387
CP	2.98014729846154	5.67914498582734	4.99889269287807	1.69345996782581e-06	4.10484213142894e-06	3.76913025338088
CCL18	2.4760341566644	5.37598500776978	4.99821009534833	1.69855250502864e-06	4.11650840025294e-06	3.76621947861642
MEST	-3.10371	7.8906728081295	-4.98893	1.76924308283136e-06	4.28148683572093e-06	3.72669455730994
HOTAIR	2.15266253591559	4.96794401884892	4.98420027439843	1.80641967584128e-06	4.36499538608423e-06	3.70653917721088
GZMA	2.04955175515997	6.6476850928777	4.97300869191857	1.89734040447059e-06	4.56969454850654e-06	3.65894833519484
ZG16B	-2.55208	4.37476	-4.86367	3.05413478165739e-06	7.18077713036437e-06	3.19797579095389
NFE4	2.60856193230769	3.95198184223022	4.83038929458713	3.52565213979784e-06	8.23069142715734e-06	3.05909162990238
KRT16	2.64663490687543	6.2869967647482	4.80608871198445	3.91370763266182e-06	9.09000117931534e-06	2.95812154519704
IGJ	-2.16474	11.0233112295683	-4.69954	6.16117639915976e-06	1.39770416216994e-05	2.51975951493909
NPY1R	-2.0576	3.78036577496403	-4.58409	9.99886919433421e-06	2.20908390078305e-05	2.05282441781076
S100A7	3.66057904624915	4.61098393043165	4.57527446668416	1.03719512203871e-05	2.28807668291519e-05	2.01753391680002
OLFM4	-2.31855	3.69676012834532	-4.53409	1.2300803868318e-05	2.68980744620891e-05	1.85329532043162
CSAG2	2.09707528223281	4.42839386942446	4.43180235117309	1.87061918064839e-05	4.00831410226841e-05	1.45014553050194
LY6D	2.57834441775357	4.42675392848921	4.35763478382998	2.5248444225759e-05	5.34329228598318e-05	1.16217627526943
MMP3	2.18858223292035	5.39605133899281	4.22570034310258	4.26804923148399e-05	8.77877742877044e-05	0.659107840302767
IGKV1-17	2.42498928611981	10.0354558832374	4.18139696776497	5.0782250411382e-05	0.000103340300318836	0.49285728910882
KRT5	-2.41191	6.48594711460432	-4.12435	6.34004072887426e-05	0.000127571982576487	0.2808107223731
PPP1R1B	-2.10858	6.52172973705036	-3.82119	0.000198943053382296	0.000375758636940032	-0.807272
CRISPLD1	-2.0853	7.35362161899281	-3.72256	0.00028478044285739	0.000528196329073993	-1.14679
LTF	-2.63882	8.63746894870504	-3.65095	0.000367948600733673	0.000672623199478751	-1.38871
LCN2	2.16294981687543	6.58311714482014	3.52285267194565	0.000576751992360647	0.00102728279500675	-1.81179
FDCSP	2.77116719923076	8.65109385856115	2.9597334571549	0.00361621243662366	0.00578963633149305	-3.51799
