# Supplementary material for: Multi-omics integration and experimental validation reveal the mechanism of berberine against triple-negative breast cancer
Source: Front Pharmacol. 2026 May 28;17:1811985. doi: 10.3389/fphar.2026.1811985 (PMC13254460; doi:10.3389/fphar.2026.1811985)
Supplement: Supplementary file 4 [file Supplementaryfile3.xlsx]

## Sheet: Sheet1
GeneCards	OMIM	TTD	LASSO.gene
BRCA2	LSP1	CDK4	PRC1
BRCA1	ABCB1	CDK6	ACACB
ATM	ABCB5	AXL	CLDN5
PALB2	ABCC11	PDCD1	EZH2
CHEK2	ABCC12	SLAMF7	KIF11
BRIP1	ABCG2	FGFR3	NUSAP1
BARD1	ABTB2	AKT1	PAMR1
CDH1	ACKR3	AURKA	ADH1C
C11orf65	ACLY	CHEK1	CCNB2
TP53	ACTL8	CDK2	FZD4
ERBB2	ADAM11	AKT3	ACSM5
MSH2	ADGRL2	MDM2	AHNAK
MSH6	AEXS	MKNK2	RAD54B
EGFR	AFAP1L1	MKNK1	CCL21
MLH1	AGO2	MSLN	TAC1
PTEN	AGPAT9	MUC1
APC	AGR2	DDX5
PMS2	AGR3	pDDX5
RAD51D	AIS	CSF1R
RAD51C	AKAP13	RPS6KB2
ESR1	AKIP1
RAD50	AKR1C2
PIK3CA	AKT1
NF1	AKT3
POLD1	ALKBH3
NBN	ALOX12
POLE	AMPH
STK11	ANGPTL4
DICER1	ANKRD30A
AKT1	ANKRD30B
CDKN2A	ANO7
MUTYH	ANP32B
CTNNA1	APC
AXIN2	APOBEC1
MET	APOBEC3B
RET	APPBP2
RB1	APRG1
BRAF	AR
KRAS	ARFGEF3
SMAD4	ARGLU1
MRE11	ARHGAP8
CDK4	ARHGEF12
CTNNB1	ARHGEF5
BLM	ARID1A
SMARCA4	ARID4A
ALK	ARID4B
TSC2	ARL11
EPCAM	ARMCX1
PTCH1	ARMCX2
MSH3	ARMCX3
BAP1	ARMT1
KIT	ARRDC3
MYC	ASAP3
CCND1	AT
MTOR	ATAD2
FANCC	ATM
TERT	ATP2C2
AR	ATPIF1
BMPR1A	AURKA
RAD51	AXIN2
FGFR2	BACE2
TSC1	BACH1
MEN1	BAG4
HIF1A	BAP1
CD274	BARD1
SDHA	BAX
STAT3	BBC3
CDKN1B	BCAP31
PDGFRA	BCAR1
FH	BCAR3
HRAS	BCAR4
ATR	BCAS1
MDM2	BCAS2
SDHB	BCAS3
RUNX1	BCAS4
XRCC2	BCCIP
FANCM	BCL10
FGFR3	BECN1
NTHL1	BEX1
HOXB13	BEX2
TGFBR2	BHLHE41
CASP8	BIN1
FGFR1	BIRC5
VHL	BLACAT1
IL6	BLCAP
CHEK1	BLID
FLCN	BLM
ERBB3	BLMH
NRAS	BLTP2
AOPEP	BMFS6
CDC73	BMI1
ERCC2	BMPR1A
FANCD2	BNAH1
GATA3	BNAH2
SDHC	BNIPL
SDHD	BPHL
VEGFA	BPIFA4P
ARID1A	BRAF
PPM1D	BRCA1
EP300	BRCA2
NF2	BRD4
ERBB4	BRINP1
SRC	BRIP1
RAD54L	BRMS1
LZTR1	BRMS1L
EZH2	BROVCA1
RAD51B	BROVCA2
BCL2	BROVCA3
RECQL4	BROVCA4
MLH3	BROVCA5
PMS1	C4ORF46
CCNE1	C6ORF132
CDK12	C8ORF17
TFF1	CACNA2D2
MUC1	CADM1
XRCC3	CAHM
SMARCB1	CAPOK
MUC16	CASC1
NOTCH1	CASC11
FANCA	CASC15
MAP2K1	CASC19
JUN	CASC2
FBXW7	CASC21
PIK3R1	CASC3
CDKN2B	CASC8
FOXA1	CASP8
TUG1	CASZ1
BAX	CAV1
ABCC1	CAVIN3
CD44	CBFA2T3
TGFB1	CBFB
RECQL	CBLB
WT1	CCAR1
CDK6	CCAR2
STAT1	CCAT1
MT-CYB	CCAT2
NTRK1	CCDC33
PDCD1	CCL2
PGR	CCL5
CYP17A1	CCND1
ABRAXAS1	CCNE1
CXCR4	CCR2
ABCG2	CCR7
CYP19A1	CD24
BIRC5	CD274
PTGS2	CD44
PARP1	CD55
MAP3K1	CD82
IL2	CDC25A
PRKDC	CDH1
SMAD3	CDH13
SHC1	CDH3
HMMR	CDK1
IGF1R	CDK2AP1
SUFU	CDKN1A
BUB1B	CDKN1B
DCTN5	CDKN2A
CDKN1A	CDKN2C
AURKA	CDR1
JAK2	CDV3
CREBBP	CEACAM19
KMT2D	CEBPA
IL1B	CEBPB
SLX4	CENPW
MITF	CHD1
FANCG	CHD1L
FANCE	CHEK2
ABCB1	CHRDL2
RNF43	CIMIP1
CASP3	CIP2A
WRN	CLDN1
NTRK3	CLDN7
MTA1	CLEC3A
PHB1	CLN3
MMP9	CLU
FANCF	CMM1
MAPK1	COLCA1
PTK2	COX6B2
WEE1	COX7A2L
HNF1A	CPNE7
ERCC1	CPPB1
FANCL	CPPB2
TP63	CRACD
TNFSF10	CRC
MMP2	CRCS1
RB1CC1	CRCS10
PTK6	CRCS11
BRMS1	CRCS12
NTRK2	CRCS2
MKI67	CRCS3
NFE2L2	CRCS5
ESR2	CRCS6
PPARG	CRCS7
ERCC5	CRCS8
NCOR1	CRCS9
XRCC1	CREB3L1
KDR	CREB3L4
FHIT	CRYAB
ERCC4	CSAG2
RINT1	CSE1L
IGF1	CSF2
SEPTIN9	CT45A1
SMO	CT45A2
BCAR1	CT45A3
FANCI	CT45A5
SNAI1	CT45A6
MAP2K4	CT47A1
ATRX	CT47A10
AIP	CT47A11
SOX2	CT47A2
SMARCE1	CT47A3
XPC	CT47A4
GSTP1	CT47A5
KDM6A	CT47A6
YAP1	CT47A7
FOXO1	CT47A8
DNMT1	CT47A9
NRG1	CT47B1
GLI1	CT55
AGO2	CT83
TGFBR1	CTAG1A
TWIST1	CTAG1B
FASLG	CTAG2
SLC67A1	CTAG3
ITCH	CTCF
PTPN11	CTCFL
PBRM1	CTNNA1
RASSF1	CTNNB1
CTLA4	CTR9
LRP1B	CTSK
PELP1	CUEDC1
GSK3B	CUEDC2
TNF	CUL4A
IGF2	CWC27
SOD2	CWS1
CDC25B	CWS4
KMT2C	CWS6
AXL	CWS7
NFKB1	CXCL1
BLACAT1	CXCL12
MGMT	CXCL14
NEK2	CXCR3
DNMT3A	CXCR4
CXCL8	CYP17A1
E2F1	CYP19A1
FOXO3	CYP1B1
CDK2	CYP27A1
EGF	CYP2D6
KMT2A	CYP4Z1
DLC1	CYP4Z2P
TSG101	DAB1
SOX9	DAB2
SMAD2	DAB2IP
RAF1	DACH1
TINCR	DCAF16
ZEB1	DCC
NCOA3	DCD
DHFR	DDIT4
ERCC3	DDR1
BCL2L1	DDX53
IL7R	2026-12-01
ABCA1	DESMD
FAS	DFSP
CDKN1C	DGLBC
PIK3CG	DHX15
PHB2	DHX33
CCL2	DICER1
CDK1	DIRAS3
TOP2A	DLC1
SLC2A1	DLEC1
CXCL12	DNAJA3
RHOA	DNAJC15
CKS1B	DNMT1
AKT3	DOCK4
UIMC1	DPH1
CDC6	DPH2
LMNA	DPYDD
IL1RN	DUSP23
ZEB2	DUSP3
EXT2	EBAG9
MCL1	ECD
FOXP3	ECRG4
NEK9	EDN1
IGFBP3	EDSPD2
IQANK1	EEF1A1
MTHFR	EGFR
ALDH1A1	EGR1
FLT1	EIF4G1
WWOX	ELF2
NQO2	EMCN
AKT2	EMSY
RELA	ENTR1
DDB2	EP300
CYP1A1	EPDR1
CASP9	EPHA2
XPA	EPPK1
TBX3	EPSTI1
CAV1	ERBB2
FGFR4	ERBB3
CTAG1B	EREG
CYP1B1	ERGIC3
VRK1	ESR1
PLAT	ESR2
GSTM1	ETS1
IRF1	EWSR1
ITGB1	F2R
HEATR6	FABP3
KIF4A	FALEC
IDH1	FAM168A
ZNF276	FANCA
SMAD7	FANCD1
PTCH2	FANCM
KRT7	FANCN
IDH2	FANCS
FOXM1	FAP1
GPER1	FAP3
CBFB	FAP4
GNAS	FASN
ACVR1B	FAT1
KLF4	FBXO28
TCF7L2	FBXO31
TYMS	FBXW7
CCND2	FCTCS
ZNF462	FEN1
TMEM132E	FERLK
HDAC1	FGD1
HSPA5	FGF13AS1
XIAP	FGF3
SPOP	FGF4
STAG2	FGF8
FAT4	FGFR2
IFNG	FGFR4
PROM1	FH
BACH1	FHIT
SPEN	FKBPL
ROS1	FOLR1
CD24	FOXA1
PDGFRB	FOXC2
MMP14	FOXO3
KLC1	FOXP3
ATRIP	FRK
EXOC2	FSCN1
CASR	FUNDC2
KEAP1	FXYD3
PRLR	GAB2
MMP1	GACAT2
CTSD	GACAT3
ANXA2	GAEC1
NQO1	GAL
VIM	GALNT12
CEBPA	GAS8
SIRT1	GAS8AS1
IL10	GDF15
AXIN1	GDMN
HELZ	GLCE
VEGFC	GLDN
SERPINE1	GLM1
TLR4	GLS
TP73	GLS2
FN1	GLUD1
UFC1	GNG12AS1
PRKCA	GNRHR
KRT20	GPAT2
ACTA2	GPATCH2
PLAU	GPER1
AHR	GPR68
LEP	GPT
FLT4	GPX7
LDLR	GRB14
CCNB1	GREP1
KDM1A	GRN
PLAUR	GSDME
TNFRSF10B	GSE1
MAPK3	GSTM1
JAK1	GSTP1
DROSHA	H2AFX
KLK3	HBLRTFN
PCNA	HDX
HSP90AA1	HEPN1
ENG	HGF
SNAI2	HIC1
DDX21	HIC2
SETD2	HID1
LRBA	HIF1A
RIPK1	HLRCC
PCGF2	HMGA2
MAP2K2	HMMR
APEX1	HMPS1
CA9	HNPCC6
CBL	HNPCC7
SP1	HOTAIR
NPM1	HOXA5
ADIPOQ	HOXB13
BUB1	HOXB9
VDR	HOXC10
KRT19	HOXC6
PTHLH	HPC1
ABCC6	HPC10
PRKN	HPC11
KRT5	HPC12
KISS1	HPC13
NKX2-1	HPC14
BECN1	HPC15
RARB	HPC2
H2AX	HPC5
CACNA2D1	HPC7
LDHA	HPC8
NFKBIA	HPC9
ESS2	HPCX1
IRAK4	HPCX2
TRAF5	HPCX3
SLC26A4	HPR
BRD4	HPSE
MDM4	HRAS
PBOV1	HRPT4
NOTCH3	HSP90AA1
PSTPIP1	HSPA2
METTL3	HSR
ACTC1	HULC
FOLH1	ID1
FASN	IDO1
SOCS1	IGF1
NOTCH2	IGF1R
PKM	IGF2
TUBA4B	IGF2BP1
PPP2R2A	IGF2BP3
BSCL2	IGFBP2
PAH	IGFBP4
LCP1	IGFBP5
CDH2	IKBKE
FGF2	IL13RA2
CYP24A1	IL17A
CREB1	IL17RD
YBX1	IL24
GATD3	IMD77
CD82	ING1
SPINK1	ING4
ABL1	INGX
ELAVL1	INTS6
ATP7B	IQGAP1
BIRC3	IRS1
SNCG	ITGA9
TATDN1	ITGB3BP
BMP6	ITGB4
AURKB	ITIH5
IRS1	JAK2
CASP10	JHB
DCC	JPS
TGFA	JUP
FBXO32	KCMF1
DLEC1	KDM4B
MTDH	KDM5B
ETS1	KDM5C
TPM1	KEAP1
TOP1	KISS1
TIMP1	KLF17
NT5E	KLK10
NAA25	KLK12
SOX4	KLK13
CTCF	KLK6
CSF3	KLK9
NAT2	KLLN
HGF	KMT2A
BCAR3	KMT2D
TGFB2	KMT5A
RARA	KMT5C
MMP7	KRAS
SPP1	KRT9
ELAC2	LACTB
GNG3	LAPTM4B
OMA1	LASP1
S100A4	LASTR
GSTT1	LATS1
WRAP53	LATS2
HSPB1	LCN2
CDKN3	LCO
AREG	LDOC1
NME1	LETMD1
SPAAR	LFS
WNT5A	LGALS3
MSR1	LGALS3BP
KLF5	LHCGR
PLK1	LIG4
BMI1	LIMA1
HMGA2	LIMD1
TNFSF11	LINC00958
OGG1	LINC01488
RRAS2	LINC02747
TRIM24	LLGL2
HDAC6	LMO4
RHOT1	LMTK3
CCL5	LNCR1
ICAM1	LNCR3
CNOT2	LNCR4
CCND3	LNCR5
FOS	LRATD2
MAPK8	LRRC26
COL3A1	LSINCT5
BAK1	LSM1
CEACAM5	LUCAT1
BCL2L11	LYNCH1
ZNF226	LYNCH2
INSR	LYNCH4
ETV6	LYNCH5
ABCC4	LYNCH8
MAPK14	LYPD3
IGF2BP3	LZTS1
DDR1	MACC1
PML	MACROD1
EGR1	MAD1L1
STAT5A	MAGEC2
RAC1	MAP2K4
COMT	MAP3K1
PRC1	MAP3K8
YY1	MAS
SRD5A2	MATK
TIMP2	MBD4
RUNX3	MBOAT7
HNF1B	MCC
SLC7A11	MDB
TRPS1	MDGA1
RP1	MDM2
FADD	MED1
JAG1	MED19
EPHA2	MEN2A
CCNA2	MERTK
SPARC	MEX3C
KRT8	MFAB
ACTB	MFGE8
PIK3CD	MIEN1
PIK3CB	MINAR1
DPYD	MIR10B
PTGFR	MIR1258
CYP3A4	MIR125B1
DNMT3B	MIR125B2
XRCC6	MIR126
ENO1	MIR141
ZBED4	MIR155
HMGB1	MIR16-1
LEF1	MIR17
RPS6KB1	MIR190A
KRT18	MIR193B
RNF10	MIR200A
SOS1	MIR200C
RPS20	MIR205
TIMP3	MIR21
CCN2	MIR221
MELK	MIR222
PRMT5	MIR27B
TLR2	MIR298
SCGB2A2	MIR31
IGF2R	MIR31HG
DKK1	MIR335
RBBP8	MIR34A
DSG2	MIR373
ZFHX3	MIR489
GRB2	MIR495
PDPN	MIR502
KRT14	MIR661
CALR	MIR9-3
IL4	MIRLET7A1
CDC25A	MIRN200B
FGF3	MIRN429
SHH	MLH1
SOX10	MLH3
EPHB2	MMP1
ODC1	MMP11
EIF4EBP1	MMP17
SRA1	MMP2
NANOG	MMP9
ITGA5	MMRCS1
LGALS3	MMRCS2
CSF1R	MMRCS3
GDF15	MMRCS4
FSCN1	MNAT1
LEPR	MORC2
GREB1	MRC2
STAT5B	MRE11
CFLAR	MRTES
PRF1	MSH2
TMEM91	MSH6
ERG	MSMP
MYB	MTA1
PPM1L	MTA3
CDC42	MTDH
DSP	MTHFR
CDH3	MTOR
BAD	MUC1
TYMP	MUCL1
GSTM3	MVP
BSG	MYC
TP53BP1	MYCL
CYLD	MYCT1
SOCS3	NBAT1
ALDH2	NBN
CXCL1	NCOA3
POSTN	NCOA6
MAPK10	NDC80
C10orf143	NDUFA13
BCL6	NDUFAF4
NOTCH4	NECTIN4
BMP4	NEK8
ETV4	NEMF
MUC6	NEO1
FBN1	NF1
EPHB4	NF2
STAT6	NFATC4
HBEGF	NFE2L2
IDO1	NFKB1
TET2	NISCH
WNT1	NME1
SKP2	NMTC1
TLR9	NMTC2
NCOR2	NMTC3
HDAC4	NMTC4
BCAS1	NMTC5
BLTP2	NOD1
PRL	NOL3
SQSTM1	NOP16
PAK1	NQO1
CSF1	NQO2
PIK3R2	NR1H3
CCR7	NRARP
LCN2	NRBF2
GADD45A	NRP1
ITGB3	NTN1
ADAM17	NUMB
MED12	ODCRCS
CEBPB	ODG9
RUNX2	ORAI1
RHOBTB2	ORAOV1
GNRHR	OSGIN1
KDM4B	OVCA2
VEGFD	OVCAS1
HSPA4	PAGE5
PPP2R1B	PAIS
ADAR	PAK1
XBP1	PALB2
BMP2	PARK8
FLT3	PARP1
HDAC2	PASD1
PDGFB	PAX2
GJA1	PBK
RABL3	PBOV1
MSLN	PCA3
FOXC1	PCAT1
ABCC2	PCAT18
CASP7	PCAT19
IL2RA	PCAT2
LATS1	PCAT29
SFRP1	PCAT4
POU5F1	PCGF2
KDM5B	PDCD4
PAK4	PDLIM2
MYH11	PDPK1
IKBKE	PDS5A
SDC1	PDS5B
PTPRC	PDZD2
XRCC5	PEA15
KLK10	PEBP1
TMPRSS2	PELP1
TGFBR3	PER1
LRP6	PGAP3
TNFRSF11A	PGR
SERPINB5	PHB
HDAC9	PHF13
SLC19A1	PHGDH
PRKCD	PI14
ANKRD30A	PI5
MBD4	PIK3CA
ID1	PIP
CDC25C	PISD
CSK	PJS
ADAM12	PKHD1
PPP2R1A	PLAAT4
THBS1	PML
SF3B1	PMS2
MMP11	PNCA4
PCSK9	PNCA5
SMARCA2	PNCK
MYCN	POF8
PTK2B	POSTN
CYCS	POU2AF3
FEN1	PPARG
NRP1	PPM1D
ANXA1	PPM1H
PDK1	PPP1R13BDT
HSD17B1	PPP2R1B
TUBB3	PPSH
INS	PRDM14
STMN1	PRICKLE4
CD36	PRKN
TFAP2A	PRLR
MED1	PRNCR1
MMP3	PRSS50
E2F3	PSMC3IP
NR3C1	PSMD10
PAX5	PSME3
IRS2	PTCSC1
CYP2D6	PTEN
PIP	PTGS2
CTTN	PTHLH
EPAS1	PTK6
LIG4	PTN
GNRH1	PTPN1
NFKB2	PTPN12
CLDN7	PTPN13
BID	PTPN14
HNRNPK	PTPN3
XRCC4	PTPRF
HMGA1	PTPRJ
TNFRSF10A	PTRPLS
SYK	PTTG1
RHOC	PVT1
CLU	PYCARD
CSF2	PYHIN1
TOX3	RAB25
ROCK1	RAB40B
CDK7	RABL3
LAG3	RAD51
SULT1A1	RAD51B
CLDN1	RAD51C
PTPN3	RAD51D
MUC4	RAD54B
SLTM	RAD54L
ETV1	RASSF1
COL1A1	RASSF4
FGF7	RASSF6
MYLK	RB1
ITGA6	RB1CC1
ACD	RBBP8
LOX	RBBP9
DKC1	RBM5
CDC27	RCC
KITLG	RCVRN
PLK2	REL
CLPTM1L	RERG
KCNH2	REST
CDX2	RFX4
EXO1	RHBDD2
ITGA2	RHNO1
IFI27	RHOBTB2
RACK1	RIOX1
DIABLO	RNF11
RXRA	RNF115
EZR	RNF126
PRKACA	RNF139
FGF4	RNF20
IL1A	RNF208
NCOA1	RNF31
LGALS1	ROBO1
FGF10	RPA1
WWTR1	RPL13
CBS	RPL15
MTR	RPN2
GEN1	RSPO3
TTK	RSRP1
ING1	RUNX1
MYH9	S100A11
PTPN1	S100A14
ACACA	SAE1
CUL1	SAFB
IL18	SAFB2
MUC5AC	SASH1
DDX5	SATB1
PRMT1	SCAI
PLCG1	SCCPDH
CTSB	SCGB2A1
MAGEA3	SCGB2A2
BIRC2	SCGB3A1
BCAS3	SCHLAP1
HIC1	SCS
SCN5A	SDCCAG8
AKR1C3	SDHB
DDR2	SDHD
STING1	SDSL
TACSTD2	SEC23B
NOS2	SEM1
FGF8	SEMG1
BLID	SEPTIN9
ADAM9	SERPINE2
HMOX1	SETD4
EPHA3	SFN
CLDN4	SFRP1
MUC2	SH3YL1
IKBKB	SHBG
APOD	SHMT2
ITGB4	SIAH1
BTG2	SIRT1
BCAS2	SIX1
CYP1A2	SKP2
CTNND1	SLC16A1
SKIL	SLC22A18
GLI2	SLC22A18AS
CCR5	SLC35C2
EFNA1	SLC35E3
RAD21	SLC36A4
HAVCR2	SLC38A9
CXCL10	SLC39A6
E2F2	SLC39A9
MME	SLC43A1
CUX1	SLC45A3
NSD2	SLC5A5
IGFBP2	SLC7A5
HSF1	SLC9A3R1
AGR2	SLIRP
PDPK1	SLIT2
NES	SLPI
RRAS	SMAD4
NCAM1	SMARCA3
SOD1	SMARCA4
BMP7	SMARCB1
ATG5	SMOX
GAPDH	SMURF2
JUP	SMYD3
CD9	SNAI1
SMARCA5	SNCG
MMP13	SOCS3
REST	SOX4
NOS3	SOX9
ZNF217	SPARC
PPARA	SPG7
PHGDH	SPINK7
PRKAA1	SPS
ROBO1	SQTL3
MCM2	SRARP
PDCD4	SRD5A2
MAD1L1	SRMS
CHD1	SRRM3
WNT3A	SRY
MPO	SSPCS
FLNA	ST14
EHMT2	ST18
FAP	ST6GALNAC1
PRPF31	ST6GALNAC2
TRRAP	ST6GALNAC5
CD47	ST7
GPX1	STAP2
NDRG1	STARD10
EIF4E	STARD13
IL17A	STARD3
HLA-A	STARD8
HSPA8	STAT3
AIFM1	STEAP2
IL6R	STK11
TNFAIP3	STK26
EIF2AK3	STRAP
MAP1LC3A	SUSD2
CHUK	SUSD3
ESRRA	SXGQTL1
ECT2	SYK
RELB	SYT7
GSN	TACC1
TFRC	TACC2
TNFRSF1B	TACC3
NR1H2	TARBP2
PRSS1	TBC1D3B
KLK6	TBX2
ANXA5	TCHP
SHBG	TCIM
EMSY	TERT
HSPD1	TFAP2C
LOXL2	TFDP1
NGFR	TFDP3
PAX8	TFF1
UGT1A1	TFF2
WNT10B	TGCT
ALCAM	TGCT1
LIFR	TGFB1
FZD7	TGFBR2
SPDEF	TGFBR3
IL3	THRSP
UBE2C	TIMP4
EREG	TLR4
RYR2	TMEM219
SLC16A1	TMEM45A
ARAF	TMEM8B
CDC20	TMEM92
GJB2	TMEM97
MCC	TMPRSS11A
FGF1	TMSB15B
ALB	TNC
PFKP	TNFAIP3
MVP	TNFRSF11A
RAD52	TNFSF11
CHGA	TNFSF4
LASP1	TNKS2
HLA-B	TNS3
PDCD1LG2	TNS4
CCNG1	TNZD
ATAD2	TOC
MYD88	TOX3
BDNF	TP53
CADM1	TPD52
KDM3A	TPDS1
IL6ST	TPDS2
TEK	TPDS4
SBDS	TRAF4
TJP1	TRIM24
PYHIN1	TRIM25
BRMS1L	TRIM37
CD40	TRIM62
IGFBP1	TRPS1
ATF3	TSG101
HOXA5	TSGA10
ANGPT2	TSPAN4
TNFRSF8	TSPYL5
EPSTI1	TTC4
TNFRSF1A	TTC9
KAT7	TUBB2A
TERF2IP	TUSC3
NCOA2	TWIST1
CCAR2	UBA2
CUL3	UBE2Q1
MAPK7	UBR5
CRP	UCA1
MAD2L1	UGT1A1
CEP85L	UHRF1
IL11	UQCRH
NAT1	USHBP1
ARID4B	USP26
MYBL2	USP37
TFF3	UTRN
MDC1	VCAM1
NGF	VCP
DSC2	VDR
BTRC	VHL
DDIT3	VIM
GMNN	VOPP1
CSNK2A1	VWA2
SST	VWA5A
NCL	WNT2
APAF1	WNT3
ITGA3	WNT4
USP7	WNT5A
DAPK1	WNT7B
CD276	WT1
FOSL1	WWC1
PGK1	WWOX
TXN	WWP1
ZMYND8	XAGE2
BNIP3	XBP1
TFAP2C	XFEPS
VEGFB	XRCC2
IL15	XRCC3
REV3L	YWHAZ
IGFBP5	YY1
ITGAV	ZDHHC20
GRP	ZFHX3
S100B	ZGPAT
ANGPT1	ZMYND10
CD34	ZMYND8
TACC1	ZNF217
GRB7	ZNF350
FTO	ZNF652
WNT3	ZNF668
IGF2BP1	ZNF703
CXCR3	ZSWIM4
HSP90AB1
LATS2
LIF
AGR3
RECQL5
PTPN6
NR4A1
HMGCR
NUMB
MST1R
MAGED2
AZGP1
TKT
DCN
NUMA1
MFGE8
TRAF3
TMEM43
SYP
SUZ12
TNFRSF11B
PIN1
CCNE2
CCN1
HPSE
CD46
TGM2
TXNIP
DLL4
EIF3E
RPSA
HLA-G
FOXP1
CLDN3
DKK3
IL7
TGFB3
RHOB
SYNE1
EPOR
SREBF1
CYP2C19
KISS1R
VCAN
DOT1L
SLC1A5
NCOA4
PXN
SPHK1
GRN
FGF9
S100A6
GLS
ARFGEF3
PPARGC1A
ZNF703
UBR5
BCR
UHRF1
DUSP1
MTUS1
CD4
TNC
EWSR1
YWHAE
PIM1
CD28
RBBP4
HSP90B1
ID4
PGRMC1
SERPINB2
KIF15
ST14
CYP3A5
TXNRD1
CTSL
CIP2A
CLCA2
ENO2
SGK1
RLIM
CD8A
ACTN4
OLA1
ATF1
CAT
ADH1B
RECK
MUCL1
KLRK1
COPS5
ADRB2
USP28
TPX2
SFN
TIAM1
GZMB
SPRED1
RRM1
GPC6
ZFP36
TRIM28
PGF
STS
RASA1
TUBB
CEMIP
KRT17
DDX3X
SFRP2
LIN28B
ELF3
E2F4
MIER3
UBAP2
S100A7
MAP3K7
APOE
VTN
PTTG1
SKP1
CARM1
CCNA1
F3
MAGEA1
LGALS9
CXCL9
TGIF1
DUSP6
HK2
CCDC170
TPD52
STUB1
NKX3-1
CRIPTO
S100A8
IGFBP6
S100A2
FUS
MORC2
TCF3
GREB1L
SSTR2
CDH13
WNT4
CCNB2
CXCR2
ETS2
BAG1
PTGS1
NFATC1
RASAL2
PECAM1
CTBP1
SEMA3A
PEBP1
BBC3
NCOA6
VCP
MAP2K3
LGALS3BP
PIK3R3
IGF2BP2
MSN
CTSK
ABCC3
UBE2T
SMARCC2
CHI3L1
ILK
HDAC3
HAS2
NHERF1
TYR
EIF2AK2
RICTOR
ZNF350
BIK
RBL2
NFIB
CYP2E1
EIF2S1
PARD3
MPL
LCK
TK1
CUL4B
HES1
CEACAM3
MIF
TCIM
LSP1
IL24
LGR5
MECOM
APOBEC3B
FYN
L1CAM
GFRA1
HK1
MTA2
MAP3K5
MRTFA
SATB1
SMURF2
ARNT
PRMT7
POLQ
F2RL1
ARID1B
ING4
VTCN1
AGER
CD86
PRKCQ
PLA2G2A
DVL1
FGF19
CYP27B1
TRIM25
PON1
EED
NCAPG
MAP2K5
XPO1
IL4R
RALA
FOSL2
CDH5
CGAS
LAMA5
MCM4
LRATD2
ZNF281
RRM2
TOPBP1
ECM1
WFDC2
FAT1
ROCK2
STC1
VCL
PTPN12
SLC29A1
CDK9
LIMK1
TET1
CCN6
TFF2
ADH1C
CCN5
PIAS1
SP3
TIMELESS
UBE2I
PSG2
PSEN2
CD80
GAS6
RPS6KA1
CT83
CCNH
MTRR
HNF4A
U2AF1
TRAF4
MMP10
CXCL14
FOLR1
HDAC5
YES1
CIB1
CASP1
ESRRG
CDH23
PES1
AMPH
LAMC2
STIM1
STC2
NR3C2
NLRP3
LYVE1
LPAR1
ADIPOR1
IBSP
NAMPT
CD59
PRDM2
KAT5
CHD4
SHMT1
WASF3
SULF1
GPX4
SRSF2
LTA
ELOC
IGFBP4
ACP1
HSD17B2
GH1
MAPK9
PFN1
ARHGEF2
RAB25
CSNK2A2
FGF5
SLC7A5
FABP4
AFAP1
FGF17
UBC
ADA
CDH17
GPR161
MYO18A
TNFRSF9
CHKA
ESRRB
ADAM10
APP
ATF4
YY1AP1
MYCL
NECTIN4
HNRNPA1
GLI3
ENAH
TMPO
FURIN
CSNK2B
RHEB
GSTA1
DAXX
POU3F3
SLC9A1
GPX3
ITIH5
MCM7
VCAM1
ASXL1
NSUN2
AGTR1
SAFB
CDH11
CCL21
F2R
KLK2
LZTS1
PXDN
MBD2
ATG7
ABCC11
PTN
PTPRG
PTPA
SIRT6
RARS1
IFNB1
FGF6
ID3
PHLPP1
IGFBP7
PYCARD
HNRNPU
GHRH
CSNK1D
MACF1
REL
EIF4G1
OSM
POLB
DEK
CD63
NR5A2
ELF5
AKAP13
TPR
DDX41
YTHDF1
TBL1XR1
PTP4A3
NOVA1
USP9X
PRDM14
ZFR
PLG
SLC39A6
BMPR2
CDCP1
GATA1
CD151
CDK8
TFE3
GHR
STK4
HSPA9
STARD3
PSMB5
MAP1LC3B
SF3B3
FBXO31
NRIP1
SIRT3
DDX17
PMAIP1
PDGFA
CD163
EPHA1
CYP2B6
IFI16
HSPA1A
WNT7B
DNAH8
UVRAG
EDNRB
FBLN1
USP48
RPS6
CSTA
AKIP1
ENPP2
CST6
SPINT1
S100P
LDOC1
SLC5A5
ITGAM
SLC16A4
MALT1
CD55
PTH
CEACAM1
BTC
ERGIC3
GRWD1
GLO1
SLIT2
CUL2
TUBA1B
MAPK12
PSMD6
H3-3A
TRIP13
ROR2
SAFB2
LPAR3
PSIP1
S100A9
DAB2IP
CENPF
FCGR3A
TYK2
KAT2B
EML4
PIK3C3
TCHP
BIN1
MCM3
CRK
SLC4A7
CYP2C9
SERPINA1
NR1I2
TRIM33
MT2A
CHD8
ELK1
SOX11
CCK
ATG13
GRPR
PAWR
KLK8
TFEB
PARP2
RPTOR
ADRM1
YWHAZ
RSPO2
TLR3
PRKCB
TOP2B
MX1
TACC2
EDN1
LTF
EIF4A1
RPS27A
CCR2
USP15
PSAT1
EIF3H
GPNMB
HPRT1
AKR1C1
ST18
CCL20
MTAP
TERF2
F5
THBS2
RUNX1T1
KDM6B
MAGEC2
FUBP1
S100A14
WIF1
GRM1
PTGER4
HNRNPA2B1
SETDB1
ALDOA
CXCR1
FABP5
YWHAQ
IL1R1
CASP6
PTH1R
FPR1
SETBP1
FOXA2
LAMP1
RAP1A
ZNF365
NNMT
VSIR
ETV7
FABP7
CT45A1
ARG1
UCHL1
TAB1
HDAC8
ISG15
PRPF8
WNT7A
CSF3R
PPP2CA
ICOS
KLK14
RPS6KB2
KLK15
LRRK2
BGLAP
BRD2
UPF1
SRSF1
TBK1
KDM5A
PTPN13
CAND1
DUSP4
NET1
SMUG1
PDLIM2
GDF10
RYBP
BMPR1B
CKAP4
GSE1
KDM3B
ULK1
ITGB3BP
ERN1
ABCE1
SLC39A1
MECP2
CCT4
SMC1A
HOXB7
PNN
NEDD4
BCDIN3D
FAM83A
H3-3B
CEACAM6
CLEC3B
MYO1B
UMPS
FKBP4
ARRDC3
SASH1
DLG5
RBX1
MCAM
EPO
NONO
ABI1
GPI
TCF4
SRSF3
IKBKG
PARK7
EIF3A
MIEN1
CALM1
EPHX1
MAPT
INPPL1
FKBP5
CCNG2
CD68
CXCL5
PALM2AKAP2
LSM1
MMP17
BEX2
SGPP1
ACP5
PPIG
SBNO1
SULT1E1
PFKFB3
SEMA4A
NOD2
GPR55
IQGAP1
LIN28A
MTA3
NTPCR
SCGB1D2
TIGIT
ANPEP
PRKCE
EEF1A1
SH2B3
ACVR1
TACC3
FLNB
SCGB2A1
RAB27A
SRD5A1
PPP1R1B
RNF8
ACKR3
GLS2
LYN
CRABP2
KSR1
ABCC5
TRIP12
SERPINA3
IRF3
PPIL4
VDAC1
ARSH
PSMB8
EPB41L3
TRAF6
PTGER2
TIMP4
MGAT5
SMC5
MTBP
BIRC7
MAGEA4
TPM2
SMC3
PMEPA1
G6PD
KDM5C
BMP10
RBM15
PPP1R13L
CCR1
SUSD2
PPP1R14C
SPHK2
SEMA3B
PDE7B
RAD18
INPP4B
SGO1
PRDX1
CXCL13
CCL4
ST3GAL1
IFNGR2
ATAD3A
WNT2
POLR2E
TNK2
IL32
CCL3
PRAME
HSD3B1
CAMK2G
SHOC2
PAXIP1
BRD3
EGLN1
VIRMA
CDT1
NR2F1
RPA1
CUL4A
CA12
U2AF2
TWIST2
IKZF1
CEBPD
APOA1
HUWE1
MATK
NME2
WDFY3
SALL4
RPLP2
COL11A1
CCNL2
RAD23B
PIM2
H3-4
EIF4A3
MYBL1
NFATC2
PSMA3
TLR7
PIGR
P3H2
DDX53
KLK13
RBFOX2
TNFRSF6B
ANO1
CUEDC2
HSPB8
KHDRBS1
WDR5
SNCA
PLK4
RPL11
SREBF2
SF3B2
LMO4
IFNA2
BAG3
VWA5A
TNS4
BCL11A
EBF1
FAT3
PHF6
MRC2
FGF18
PTPN2
BUB3
RBP1
CDKN2AIP
MT-CO2
TAC1
SRRM3
SPRY4
FAM83D
METTL14
BCL3
NRP2
ST8SIA1
APOBEC3G
PKN1
ORAI1
SFXN4
SMG7
TNFRSF10C
ANKRD17
CTBP2
MSI2
KLK5
KAT6A
PRKAA2
KLK7
EPHB6
CCN4
CLIC1
LIG3
RPS19
PAEP
DAG1
CEMIP2
DNAJB1
CSNK1A1
PLEKHA8
TP53BP2
NAP1L4
IL17RD
ARRB1
PFKFB4
RPS27
DUSP3
GNL3
CCAR1
SMC4
COL1A2
PPP1CB
TSPAN5
PLK3
SCGB3A1
MAD2L2
UGCG
CDC37
SLPI
HSD17B13
HLTF
MUS81
KMT2B
PA2G4
CAD
GNB3
CALML4
DHX9
TARDBP
UBE3A
MMP26
PRKD1
SCD
JUND
KIF11
THRA
FCGR1A
SLC3A2
TAF15
RPLP0
PEA15
CD81
TNFRSF10D
HPR
PDIA3
SPAG9
RAN
RPL3
BRAT1
MFAP5
ADNP
SIN3A
ALKBH5
MSI1
TRIM37
AMACR
NUP98
TUT4
ERRFI1
ETV5
EYA3
STIL
TSPO
RSPO3
HSPB2
ZNHIT6
TUBG1
FLI1
RHNO1
EEF2K
H3-5
ST6GALNAC1
TNFSF12
CEP55
DVL3
TEAD1
CD99
SLC2A3
IARS1
PRKCI
TCERG1
CALB2
PRDX2
IL13RA2
TMPRSS6
IRF2
TPT1
PTK7
DHX29
CLDN6
RSPO1
MT1E
CXCR5
RPL13
RNF168
TRERF1
SCARB1
FABP3
MNX1
RBBP6
COL18A1
SMARCAL1
SULF2
RPL15
COL5A1
ZBTB7A
CD38
PBXIP1
FUT8
PCBP1
RPL6
CHAF1A
PXDNL
KRT10
HOXA9
TMEM33
TRIM29
ASCL1
CDK5
ANGPTL4
GPR68
TFPI
SMAD1
CYP2C8
KLK4
SMURF1
CISH
ARHGAP11A
KDM4C
DEPDC1B
CETN3
ANAPC7
DNM1L
LIAT1
ATF2
SLC39A7
KLF2
BPHL
S1PR1
RETN
PTBP1
REPS2
APC2
AKR1C2
TNFRSF13B
LRP1
PHLPP2
DHRS3
BABAM1
EHMT1
DRD2
DCLK1
ITGA9
CALML3
TLR5
NDUFA13
FXYD3
KAT6B
GSDME
CTPS1
TP53AIP1
FHL2
SLC5A8
ANTXR1
MGP
KIFC1
TLR8
ROR1
TMPRSS4
EIF5A
RXRB
ILF3
ENTPD1
ANXA3
APPBP2
UBE2N
FLT3LG
SIRPA
EFEMP1
CXCL16
SUV39H1
TPM4
PAPPA
CSE1L
NDFIP1
FTH1
SIRT2
TPD52L2
YTHDF2
RANBP2
PCID2
CRAT
CAPN2
CCDC88A
RABL6
RDX
MCM6
PUM1
TOP3B
CCL22
MUC3A
BABAM2
EI24
DGCR8
PCBP2
CUL5
NODAL
MTHFD2
UBA1
MLLT10
KAT2A
CDC45
ARID4A
LMAN1L
ABCC12
PSMC3IP
AMOT
RFC4
NR2F2
UBE2Q2
MCM5
LAPTM4B
LGR6
MCM3AP
GHRHR
PRPF40A
GPATCH2
FARSA
DNM2
NOP16
SOX17
EEF1A2
COX7A2L
FSHR
ATF6
RERG
CENPU
FILIP1L
THBS4
NDC80
PRSS50
CXCL2
BRCC3
STRADA
CDCA7
FOXP2
TLN1
HELLS
SDCBP
NALF1
TPI1
PTPN21
AKR1B1
FBP1
ARF6
VAV1
[truncated: 335 more rows]
